# Supplementary material for: Microbiota of Urine, Glans and Prostate Biopsies in Patients with Prostate Cancer Reveals a Dysbiosis in the Genitourinary System
Source: Cancers (Basel). 2023 Feb 23;15(5):1423. doi: 10.3390/cancers15051423 (PMC10000660; doi:10.3390/cancers15051423)
Supplement: Supplementary file 1 [file cancers-15-01423-s001.zip]

Archive with 2 entries (2 files):
- Supplementary Figures.docx
- Table S1. Taxa_abundande.xlsx
