# Supplementary material for: Microbiota of Urine, Glans and Prostate Biopsies in Patients with Prostate Cancer Reveals a Dysbiosis in the Genitourinary System
Source: Cancers (Basel). 2023 Feb 23;15(5):1423. doi: 10.3390/cancers15051423 (PMC10000660; doi:10.3390/cancers15051423)
Supplement: Supplementary file 1 [file cancers-15-01423-s001.zip › Table S1. Taxa_abundande.xlsx]

## Sheet: Phyla
Relative abundances of bacterial phyla in each sample type for PCa and non-PCa groups.
All	Urine non-Pca	Urine non-PCa	Urine non-PCa	Urine non-PCa	Urine non-PCa	Urine non-PCa	Urine non-PCa	Urine non-PCa	Urine non-PCa	Urine non-PCa	Urine non-PCa	Urine non-PCa	Urine non-PCa	Urine non-PCa	Urine PCa	Urine PCa	Urine PCa	Urine PCa	Urine PCa	Urine PCa	Urine PCa	Urine PCa	Urine PCa	Urine PCa	Urine PCa	Urine PCa	Urine PCa	Urine PCa
sample	U41-N0999-16S	U20-N2005-16S	U27-N1568-16S	U28-N1586-16S	U30-N2006-16S	U36-N2007-16S	U5-N2003-16S	U55-N1574-rep-16S	U6-N2004-16S	U71-N2008-16S	U74-N2009-16S	U77-N2010-16S	U80-N2011-16S	U86-N2012-16S	U44-N1002-16S	U45-N1005-16S	U47-N1577-16S	U49-N1583-16S	U51-N2033-16S	U52-N2034-16S	U56-N2035-16S	U57-N2036-16S	U58-N2037-16S	U59-N2038-16S	U60-N2039-16S	U61-N2040-16S	U64-N2041-16S	U66-N2042-16S
Actinobacteriota	0.077335394	0.869536866	0.004924895	0.073667789	0.061946903	0.129322389	0.814814815	0.000000000	0.000000000	0.054923565	0.018231473	0.362101313	0.164341085	0.092063024	0.042490461	0.075735830	0.067486976	0.050900548	0.031156140	0.591863575	0.024744254	0.026236404	0.708922329	0.154621488	0.000000000	0.247458105	0.000000000	0.113921977
Bacteroidota	0.0775099100	0.0084610980	0.0000000000	0.0098058637	0.0000000000	0.3908487600	0.0000000000	0.0000000000	0.0000000000	0.0001669409	0.8854738707	0.0243902439	0.0166666667	0.0745913435	0.3147069025	0.3141601713	0.1173480077	0.0191855912	0.6209653539	0.0686261471	0.2204065365	0.4835571040	0.0004559964	0.0262170277	0.0000000000	0.0026784613	1.0000000000	0.0296397031
Campilobacterota	0.3415272618	0.0003817037	0.0000000000	0.0018447900	0.0031233732	0.0000000000	0.0000000000	0.0000000000	0.0000000000	0.0000000000	0.0004281075	0.0000000000	0.0042635659	0.0128962031	0.0396808880	0.1987458323	0.0349027221	0.0000000000	0.0237531198	0.0069305907	0.0021588946	0.0650917743	0.0000000000	0.0000000000	0.0000000000	0.0011453946	0.0000000000	0.0053905264
Cyanobacteria	0.0000000000	0.0052961384	0.0000000000	0.0000000000	0.0000000000	0.0013971359	0.0000000000	0.0000000000	0.0000000000	0.0003100331	0.0001476233	0.0000000000	0.0000000000	0.0002398435	0.0000000000	0.0001987238	0.0000000000	0.0000000000	0.0000000000	0.0000000000	0.0000000000	0.0000000000	0.0000000000	0.0002680678	0.0000000000	0.0000000000	0.0000000000	0.0000000000
Firmicutes	4.975692e-01	6.794325e-02	2.878601e-02	2.573173e-01	1.056741e-01	1.232099e-01	0.000000e+00	4.887633e-05	4.255319e-02	8.962343e-01	8.355477e-03	1.088180e-01	1.170543e-01	7.139035e-01	6.010059e-01	3.985294e-01	7.784746e-01	8.222396e-01	2.930962e-01	3.051233e-01	7.422612e-01	3.834126e-01	7.143943e-02	9.044606e-02	1.000000e+00	4.400254e-01	0.000000e+00	7.317189e-01
Fusobacteriota	0.0000000000	0.0000000000	0.0000000000	0.0000000000	0.0072878709	0.0000000000	0.0000000000	0.0000000000	0.0000000000	0.0000000000	0.0010038382	0.0000000000	0.0058139535	0.0000000000	0.0000000000	0.0000000000	0.0000000000	0.0015661707	0.0269046914	0.0000000000	0.0000000000	0.0381118287	0.0000000000	0.0000000000	0.0000000000	0.0013920950	0.0000000000	0.0000000000
Not_Assigned	5.883673e-03	2.244099e-02	3.693672e-04	3.714342e-05	1.285789e-01	1.976074e-01	1.851852e-01	1.436964e-03	8.617021e-01	1.535857e-02	5.735164e-02	5.440901e-02	1.670543e-01	4.378067e-02	1.352758e-03	3.113339e-03	4.190003e-04	0.000000e+00	3.278480e-04	5.925729e-03	3.387804e-03	1.062203e-04	1.618787e-02	2.966974e-01	0.000000e+00	2.442334e-02	0.000000e+00	2.919732e-02
Proteobacteria	0.0001745157	0.0259399453	0.9659197242	0.6573271593	0.6933888600	0.1576143905	0.0000000000	0.9985141595	0.0957446809	0.0330066061	0.0290079717	0.4502814259	0.5248062016	0.0625253681	0.0007630940	0.0095166597	0.0013687342	0.1061080658	0.0037966919	0.0215306409	0.0070413179	0.0034840245	0.2029943760	0.4317499464	0.0000000000	0.2828772313	0.0000000000	0.0901315682
All	Swab non-PCa	Swab non-PCa	Swab non-PCa	Swab non-PCa	Swab non-PCa	Swab non-PCa	Swab non-PCa	Swab non-PCa	Swab non-PCa	Swab non-PCa	Swab non-PCa	Swab non-PCa	Swab non-PCa	Swab non-PCa	Swab PCa	Swab PCa	Swab PCa	Swab PCa	Swab PCa	Swab PCa	Swab PCa	Swab PCa	Swab PCa	Swab PCa	Swab PCa	Swab PCa	Swab PCa	Swab PCa	Swab PCa
sample	Z41-N1000-16S	Z20-N2015-16S	Z27-N1569-16S	Z28-N1587-16S	Z36-N2016-16S	Z5-N2013-16S	Z54-N1572-rep-16S	Z6-N2014-16S	Z69-N2017-16S	Z71-N2018-16S	Z74-N2019-16S	Z77-N2020-16S	Z80-N2021-16S	Z86-N2022-16S	Z44-N1003-16S	Z45-N1006-16S	Z47-N1578-16S	Z48-N1581-16S	Z49-N1584-16S	Z50-N2043-16S	Z51-N2044-16S	Z52-N2045-16S	Z53-N2046-16S	Z56-N2047-16S	Z57-N2048-16S	Z59-N2049-16S	Z60-N2050-16S	Z61-N2051-16S	Z64-N2052-16S
Actinobacteriota	0.033151079	0.883367909	0.133992176	0.133339356	0.162283384	0.076239311	0.300064754	0.328396016	0.024749471	0.063200784	0.077469243	0.055836998	0.019903318	0.015734316	0.089341013	0.043177683	0.145491010	0.080333568	0.054061785	0.039062500	0.054506385	0.612590909	0.077980767	0.061463750	0.284345337	0.230866963	0.500537170	0.262038383	0.750998521
Bacteroidota	0.2180719424	0.0117748051	0.5217624048	0.2095623109	0.0147808359	0.4575974846	0.4289675948	0.0174738108	0.3477738964	0.0013374182	0.5408769102	0.4322908280	0.5289746956	0.3597903995	0.4097299641	0.3327471195	0.3672988283	0.3889975875	0.0121090770	0.6640625000	0.4489854953	0.0124090909	0.4879446695	0.4367948592	0.3251394826	0.4427547906	0.0000000000	0.0076790886	0.0002073054
Campilobacterota	0.3199424460	0.0061950068	0.1498867614	0.0437463300	0.0000000000	0.0895507038	0.0000000000	0.0001717328	0.0948707228	0.0000000000	0.1201721992	0.0000000000	0.1142128193	0.1981352980	0.0596742227	0.2712148777	0.0774427360	0.0551830253	0.0023836766	0.0156250000	0.0860090637	0.0000000000	0.0280510319	0.0163837928	0.0011774509	0.0103212962	0.2804548909	0.0027279391	0.0001934851
Cyanobacteria	0.0013812950	0.0010730381	0.0000000000	0.0000000000	0.0172273191	0.0000000000	0.0000000000	0.0001574217	0.0000000000	0.0065626798	0.0000000000	0.0000000000	0.0000000000	0.0000000000	0.0000000000	0.0006064281	0.0000000000	0.0000000000	0.0000000000	0.0000000000	0.0000000000	0.0000000000	0.0000000000	0.0000000000	0.0000000000	0.0026720107	0.0000000000	0.0000000000	0.0013958567
Firmicutes	4.134101e-01	8.172258e-02	1.883879e-01	6.130358e-01	1.089704e-01	3.762599e-01	2.409696e-01	6.445847e-01	5.039316e-01	9.115593e-01	2.134332e-01	5.116616e-01	3.302548e-01	4.180730e-01	4.404496e-01	3.496260e-01	4.094684e-01	4.270083e-01	9.189868e-01	2.656250e-01	3.419701e-01	3.711818e-01	4.060235e-01	4.853576e-01	3.882509e-01	2.174545e-01	2.040589e-01	2.839460e-01	1.898780e-01
Fusobacteriota	0.0000000000	0.0000000000	0.0000000000	0.0000000000	0.0000000000	0.0002350798	0.0294208733	0.0000000000	0.0000000000	0.0000000000	0.0473955889	0.0000000000	0.0005222010	0.0000000000	0.0000000000	0.0000000000	0.0000000000	0.0484774804	0.0001906941	0.0000000000	0.0683637065	0.0000000000	0.0000000000	0.0000000000	0.0000000000	0.0000000000	0.0000000000	0.0005407809	0.0000000000
Not_Assigned	1.404317e-02	2.289148e-04	0.000000e+00	0.000000e+00	2.931702e-01	0.000000e+00	0.000000e+00	0.000000e+00	2.157992e-04	1.586240e-03	6.120825e-04	0.000000e+00	0.000000e+00	0.000000e+00	2.787068e-04	0.000000e+00	0.000000e+00	0.000000e+00	0.000000e+00	0.000000e+00	0.000000e+00	0.000000e+00	0.000000e+00	0.000000e+00	5.434389e-05	2.488637e-04	0.000000e+00	0.000000e+00	0.000000e+00
Proteobacteria	0.0000000000	0.0156377423	0.0059707638	0.0003161841	0.4035677880	0.0001175399	0.0005771559	0.0092163261	0.0284585193	0.0157535418	0.0000408055	0.0002105654	0.0061321318	0.0082669408	0.0005264462	0.0026278553	0.0002990746	0.0000000000	0.0122679888	0.0156250000	0.0001652961	0.0038181818	0.0000000000	0.0000000000	0.0010325339	0.0956815592	0.0149490344	0.4430677899	0.0573268654
All	Biopsy non-PCa	Biopsy non-PCa	Biopsy non-PCa	Biopsy non-PCa	Biopsy non-PCa	Biopsy non-PCa	Biopsy non-PCa	Biopsy non-PCa	Biopsy non-PCa	Biopsy non-PCa	Biopsy non-PCa	Biopsy PCa	Biopsy PCa	Biopsy PCa	Biopsy PCa	Biopsy PCa	Biopsy PCa	Biopsy PCa	Biopsy PCa	Biopsy PCa	Biopsy PCa	Biopsy PCa	Biopsy PCa	Biopsy PCa	Biopsy PCa	Biopsy PCa
sample	B41-N1001-16S	B30-N2026-16S	B54-N1573-16S	B55-N1576-16S	B6-N2023-16S	B69-N2027-16S	B71-N2028-16S	B72-N2029-16S	B77-N2030-16S	B86-N2031-16S	B90-N2032-16S	B44-N1004-16S	B45-N1007-16S	B47-N1579NR-16S	B48-N1582-16S	B49-N1585-16S	B50-N2053-16S	B51-N2054-16S	B52-N2055-16S	B53-N2056-16S	B58-N2057-16S	B59-N2058-16S	B61-N2059-16S	B64-N2060-16S	B65-N2061-16S	B66-N2062-16S
Actinobacteriota	0.211596843	0.135204435	0.315471529	0.282894737	0.165009747	0.145612943	0.188514051	0.191718601	0.147737095	0.030532393	0.037264075	0.345327466	0.474466329	0.214481624	0.191230718	0.161111491	0.079595227	0.124715593	0.267460950	0.273085847	0.137155411	0.125843342	0.080108455	0.000000000	0.186403827	0.181348559
Bacteroidota	0.0264116576	0.0336798337	0.0108513257	0.0000000000	0.0112085770	0.0309064509	0.0173881100	0.1211577057	0.0071223594	0.0082103913	0.0576705920	0.0113901113	0.0028305225	0.0085024685	0.0152582160	0.0396961194	0.0137441474	0.0016402984	0.0175430367	0.0061484919	0.0515248208	0.0041628786	0.0145427656	0.0000000000	0.0018118568	0.0000000000
Campilobacterota	0.0157862781	0.0000000000	0.0000000000	0.0000000000	0.0023391813	0.0018668326	0.0000000000	0.0690292595	0.0009335131	0.0046183451	0.0073398935	0.0010354647	0.0005896922	0.0024684586	0.0000000000	0.0028745466	0.0000000000	0.0000000000	0.0000000000	0.0000000000	0.0012554271	0.0000000000	0.0008216252	0.5000000000	0.0000000000	0.0000000000
Cyanobacteria	0.0091074681	0.0016632017	0.0017899094	0.0000000000	0.0019493177	0.0000000000	0.0031837384	0.0000000000	0.4381288248	0.0046183451	0.0000000000	0.0077659850	0.0074301215	0.0074053758	0.0000000000	0.0000000000	0.0000000000	0.0000000000	0.0000000000	0.0000000000	0.0000000000	0.0000000000	0.0000000000	0.0000000000	0.0030439194	0.0000000000
Firmicutes	2.046145e-01	4.379764e-02	7.629489e-02	2.631579e-02	3.596491e-02	3.054346e-01	7.083818e-02	2.278441e-01	1.462504e-01	1.507377e-01	7.981933e-01	1.069117e-01	2.168888e-01	4.020845e-01	1.143528e-01	8.041886e-02	1.429542e-01	4.984391e-02	5.257282e-01	4.396752e-02	4.692159e-02	3.325518e-02	4.716129e-02	0.000000e+00	8.559211e-02	2.011963e-02
Fusobacteriota	0.0045537341	0.0000000000	0.0023492561	0.0000000000	0.0000000000	0.0000000000	0.0000000000	0.0027991972	0.0000000000	0.0000000000	0.0000000000	0.0000000000	0.0000000000	0.0000000000	0.0000000000	0.0000000000	0.0000000000	0.0000000000	0.0010319433	0.0000000000	0.0000000000	0.0000000000	0.0000000000	0.0000000000	0.0000000000	0.0000000000
Not_Assigned	1.782028e-01	4.257103e-01	8.904799e-02	1.842105e-01	3.825536e-01	2.099150e-01	3.117615e-01	1.911905e-01	1.046918e-01	3.245670e-01	2.435877e-02	1.799120e-01	7.371152e-02	1.146462e-01	8.148893e-02	1.758264e-01	3.392992e-01	4.290174e-01	8.560439e-02	2.205336e-01	3.241617e-01	4.599263e-01	3.268425e-01	0.000000e+00	3.514277e-01	7.150625e-01
Proteobacteria	0.3497267760	0.3599445599	0.5041951001	0.5065789474	0.4009746589	0.3062642605	0.4083144554	0.1962606950	0.1551360509	0.4767158435	0.0751734151	0.3476572612	0.2240830287	0.2504114098	0.5976693494	0.5400725481	0.4244071892	0.3947827927	0.1026314555	0.4562645012	0.4389810117	0.3768122877	0.5305233752	0.5000000000	0.3717205392	0.0834692768

## Sheet: Classes
Relative abundances of bacterial classes in each sample type for PCa and non-PCa groups.
All	Urine non-PCa	Urine non-PCa	Urine non-PCa	Urine non-PCa	Urine non-PCa	Urine non-PCa	Urine non-PCa	Urine non-PCa	Urine non-PCa	Urine non-PCa	Urine non-PCa	Urine non-PCa	Urine non-PCa	Urine non-PCa	Urine PCa	Urine PCa	Urine PCa	Urine PCa	Urine PCa	Urine PCa	Urine PCa	Urine PCa	Urine PCa	Urine PCa	Urine PCa	Urine PCa	Urine PCa	Urine PCa
sample	U41-N0999-16S	U20-N2005-16S	U27-N1568-16S	U28-N1586-16S	U30-N2006-16S	U36-N2007-16S	U5-N2003-16S	U55-N1574-rep-16S	U6-N2004-16S	U71-N2008-16S	U74-N2009-16S	U77-N2010-16S	U80-N2011-16S	U86-N2012-16S	U44-N1002-16S	U45-N1005-16S	U47-N1577-16S	U49-N1583-16S	U51-N2033-16S	U52-N2034-16S	U56-N2035-16S	U57-N2036-16S	U58-N2037-16S	U59-N2038-16S	U60-N2039-16S	U61-N2040-16S	U64-N2041-16S	U66-N2042-16S
Actinobacteria	0.074094388	0.869536866	0.004924895	0.072788728	0.061946903	0.129322389	0.814814815	0.000000000	0.000000000	0.054923565	0.018231473	0.362101313	0.164341085	0.092063024	0.042282345	0.075382543	0.066453442	0.050900548	0.031156140	0.588464778	0.023282848	0.024643100	0.708922329	0.153924512	0.000000000	0.247458105	0.000000000	0.113921977
Alphaproteobacteria	0.000000e+00	4.325975e-03	0.000000e+00	3.714342e-05	5.882353e-02	2.619630e-02	0.000000e+00	0.000000e+00	0.000000e+00	1.120889e-03	4.812518e-03	5.065666e-02	5.813953e-02	1.367108e-02	2.774887e-04	1.435227e-03	1.676001e-04	1.448708e-02	5.393629e-04	4.950422e-03	2.989239e-04	4.248810e-05	3.397173e-02	5.490028e-02	0.000000e+00	6.352535e-02	0.000000e+00	1.042059e-02
Bacilli	0.0009473710	0.0451682677	0.0287860133	0.0066486727	0.0593440916	0.0655780650	0.0000000000	0.0000000000	0.0000000000	0.8647778493	0.0046501329	0.0994371482	0.0488372093	0.3970148703	0.3385015609	0.2117070370	0.0271372505	0.6209866875	0.0297918694	0.0406821238	0.0672578717	0.0196719918	0.0080559356	0.0487883337	1.0000000000	0.3421734304	0.0000000000	0.0353251520
Bacteroidia	0.0775099100	0.0084610980	0.0000000000	0.0098058637	0.0000000000	0.3908487600	0.0000000000	0.0000000000	0.0000000000	0.0001669409	0.8854738707	0.0243902439	0.0166666667	0.0745913435	0.3147069025	0.3141601713	0.1173480077	0.0191855912	0.6209653539	0.0686261471	0.2204065365	0.4835571040	0.0004559964	0.0262170277	0.0000000000	0.0026784613	1.0000000000	0.0296397031
Campylobacteria	0.3415272618	0.0003817037	0.0000000000	0.0018447900	0.0031233732	0.0000000000	0.0000000000	0.0000000000	0.0000000000	0.0000000000	0.0004281075	0.0000000000	0.0042635659	0.0128962031	0.0396808880	0.1987458323	0.0349027221	0.0000000000	0.0237531198	0.0069305907	0.0021588946	0.0650917743	0.0000000000	0.0000000000	0.0000000000	0.0011453946	0.0000000000	0.0053905264
Clostridia	3.214829e-01	2.199567e-02	0.000000e+00	2.451590e-01	2.082249e-02	5.370241e-02	0.000000e+00	4.887633e-05	4.255319e-02	3.090792e-02	3.528196e-03	9.380863e-03	6.627907e-02	2.825541e-01	2.338883e-01	1.591556e-01	6.399950e-01	1.918559e-02	2.220060e-01	2.384626e-01	5.743656e-01	2.467709e-01	6.338349e-02	3.039888e-02	0.000000e+00	8.752577e-02	0.000000e+00	6.945751e-01
Coriobacteria	3.241006e-03	0.000000e+00	0.000000e+00	8.790610e-04	0.000000e+00	0.000000e+00	0.000000e+00	0.000000e+00	0.000000e+00	0.000000e+00	0.000000e+00	0.000000e+00	0.000000e+00	0.000000e+00	2.081165e-04	3.532867e-04	1.033534e-03	0.000000e+00	0.000000e+00	3.398797e-03	1.461406e-03	1.593304e-03	0.000000e+00	6.969762e-04	0.000000e+00	0.000000e+00	0.000000e+00	0.000000e+00
Cyanobacteria	0.0000000000	0.0052961384	0.0000000000	0.0000000000	0.0000000000	0.0013971359	0.0000000000	0.0000000000	0.0000000000	0.0003100331	0.0001476233	0.0000000000	0.0000000000	0.0002398435	0.0000000000	0.0001987238	0.0000000000	0.0000000000	0.0000000000	0.0000000000	0.0000000000	0.0000000000	0.0000000000	0.0002680678	0.0000000000	0.0000000000	0.0000000000	0.0000000000
Fusobacteria	0.0000000000	0.0000000000	0.0000000000	0.0000000000	0.0072878709	0.0000000000	0.0000000000	0.0000000000	0.0000000000	0.0000000000	0.0010038382	0.0000000000	0.0058139535	0.0000000000	0.0000000000	0.0000000000	0.0000000000	0.0015661707	0.0269046914	0.0000000000	0.0000000000	0.0381118287	0.0000000000	0.0000000000	0.0000000000	0.0013920950	0.0000000000	0.0000000000
Gammaproteobacteria	0.0001745157	0.0216139704	0.9659197242	0.6572900158	0.6345653306	0.1314180929	0.0000000000	0.9985141595	0.0957446809	0.0318857170	0.0241954532	0.3996247655	0.4666666667	0.0488542858	0.0004856053	0.0080814326	0.0012011341	0.0916209867	0.0032573290	0.0165802190	0.0067423940	0.0034415364	0.1690226478	0.3768496676	0.0000000000	0.2193518829	0.0000000000	0.0797109760
Negativicutes	0.1751389893	0.0007793117	0.0000000000	0.0055096078	0.0255075482	0.0039294446	0.0000000000	0.0000000000	0.0000000000	0.0005485202	0.0001771479	0.0000000000	0.0019379845	0.0343345264	0.0286160250	0.0276667623	0.1113423372	0.1820673453	0.0412982783	0.0259786319	0.1006377043	0.1169697485	0.0000000000	0.0112588462	0.0000000000	0.0103261731	0.0000000000	0.0018186883
Not_Assigned	5.883673e-03	2.244099e-02	3.693672e-04	3.714342e-05	1.285789e-01	1.976074e-01	1.851852e-01	1.436964e-03	8.617021e-01	1.535857e-02	5.735164e-02	5.440901e-02	1.670543e-01	4.378067e-02	1.352758e-03	3.113339e-03	4.190003e-04	0.000000e+00	3.278480e-04	5.925729e-03	3.387804e-03	1.062203e-04	1.618787e-02	2.966974e-01	0.000000e+00	2.442334e-02	0.000000e+00	2.919732e-02
All	Swab non-PCa	Swab non-PCa	Swab non-PCa	Swab non-PCa	Swab non-PCa	Swab non-PCa	Swab non-PCa	Swab non-PCa	Swab non-PCa	Swab non-PCa	Swab non-PCa	Swab non-PCa	Swab non-PCa	Swab non-PCa	Swab PCa	Swab PCa	Swab PCa	Swab PCa	Swab PCa	Swab PCa	Swab PCa	Swab PCa	Swab PCa	Swab PCa	Swab PCa	Swab PCa	Swab PCa	Swab PCa	Swab PCa
sample	Z41-N1000-16S	Z20-N2015-16S	Z27-N1569-16S	Z28-N1587-16S	Z36-N2016-16S	Z5-N2013-16S	Z54-N1572-rep-16S	Z6-N2014-16S	Z69-N2017-16S	Z71-N2018-16S	Z74-N2019-16S	Z77-N2020-16S	Z80-N2021-16S	Z86-N2022-16S	Z44-N1003-16S	Z45-N1006-16S	Z47-N1578-16S	Z48-N1581-16S	Z49-N1584-16S	Z50-N2043-16S	Z51-N2044-16S	Z52-N2045-16S	Z53-N2046-16S	Z56-N2047-16S	Z57-N2048-16S	Z59-N2049-16S	Z60-N2050-16S	Z61-N2051-16S	Z64-N2052-16S
Actinobacteria	0.027625899	0.883367909	0.133992176	0.127331858	0.162283384	0.070127237	0.300064754	0.327036465	0.023940224	0.063200784	0.077469243	0.055836998	0.019903318	0.015648648	0.086244271	0.043177683	0.142975265	0.080333568	0.054061785	0.039062500	0.054506385	0.610333333	0.077347001	0.060163838	0.251847692	0.230866963	0.500537170	0.262038383	0.750998521
Alphaproteobacteria	0.000000e+00	2.188998e-03	0.000000e+00	0.000000e+00	4.954128e-02	0.000000e+00	7.038486e-05	6.296869e-04	7.633897e-03	2.286052e-03	4.080550e-05	0.000000e+00	2.834805e-04	0.000000e+00	0.000000e+00	2.223570e-04	0.000000e+00	0.000000e+00	2.828630e-03	0.000000e+00	0.000000e+00	6.969697e-04	0.000000e+00	0.000000e+00	0.000000e+00	3.998847e-02	2.030763e-03	1.122301e-01	8.306038e-03
Bacilli	0.0000000000	0.0259389084	0.0001441219	0.0037038710	0.0454638124	0.0050395228	0.0003096934	0.2715524644	0.0049633816	0.8671135095	0.0142003142	0.0020313371	0.0029690857	0.0003426711	0.0374086461	0.0046897109	0.0005453714	0.0006648557	0.0241228070	0.0000000000	0.0188024299	0.0713333333	0.0000000000	0.0020357108	0.0017027752	0.0776716832	0.0250373398	0.1763186041	0.0670149398
Bacteroidia	0.2180719424	0.0117748051	0.5217624048	0.2095623109	0.0147808359	0.4575974846	0.4289675948	0.0174738108	0.3477738964	0.0013374182	0.5408769102	0.4322908280	0.5289746956	0.3597903995	0.4097299641	0.3327471195	0.3672988283	0.3889975875	0.0121090770	0.6640625000	0.4489854953	0.0124090909	0.4879446695	0.4367948592	0.3251394826	0.4427547906	0.0000000000	0.0076790886	0.0002073054
Campylobacteria	0.3199424460	0.0061950068	0.1498867614	0.0437463300	0.0000000000	0.0895507038	0.0000000000	0.0001717328	0.0948707228	0.0000000000	0.1201721992	0.0000000000	0.1142128193	0.1981352980	0.0596742227	0.2712148777	0.0774427360	0.0551830253	0.0023836766	0.0156250000	0.0860090637	0.0000000000	0.0280510319	0.0163837928	0.0011774509	0.0103212962	0.2804548909	0.0027279391	0.0001934851
Clostridia	3.052086e-01	5.505401e-02	1.417336e-01	5.710963e-01	5.749235e-02	1.750463e-01	1.561559e-01	3.653472e-01	3.943595e-01	4.183320e-02	1.931732e-01	4.867282e-01	3.081135e-01	2.434393e-01	3.704323e-01	2.449970e-01	3.287182e-01	2.739586e-01	1.750254e-01	1.601562e-01	2.623662e-01	2.799848e-01	3.179025e-01	2.221132e-01	3.262082e-01	1.328801e-01	1.787595e-01	1.040462e-01	1.169479e-01
Coriobacteria	5.525180e-03	0.000000e+00	0.000000e+00	6.007498e-03	0.000000e+00	6.112074e-03	0.000000e+00	1.359551e-03	8.092470e-04	0.000000e+00	0.000000e+00	0.000000e+00	0.000000e+00	8.566778e-05	3.096742e-03	0.000000e+00	2.515745e-03	0.000000e+00	0.000000e+00	0.000000e+00	0.000000e+00	2.257576e-03	6.337659e-04	1.299912e-03	3.249765e-02	0.000000e+00	0.000000e+00	0.000000e+00	0.000000e+00
Cyanobacteria	0.0013812950	0.0010730381	0.0000000000	0.0000000000	0.0172273191	0.0000000000	0.0000000000	0.0001574217	0.0000000000	0.0065626798	0.0000000000	0.0000000000	0.0000000000	0.0000000000	0.0000000000	0.0006064281	0.0000000000	0.0000000000	0.0000000000	0.0000000000	0.0000000000	0.0000000000	0.0000000000	0.0000000000	0.0000000000	0.0026720107	0.0000000000	0.0000000000	0.0013958567
Fusobacteria	0.0000000000	0.0000000000	0.0000000000	0.0000000000	0.0000000000	0.0002350798	0.0294208733	0.0000000000	0.0000000000	0.0000000000	0.0473955889	0.0000000000	0.0005222010	0.0000000000	0.0000000000	0.0000000000	0.0000000000	0.0484774804	0.0001906941	0.0000000000	0.0683637065	0.0000000000	0.0000000000	0.0000000000	0.0000000000	0.0000000000	0.0000000000	0.0005407809	0.0000000000
Gammaproteobacteria	0.0000000000	0.0134487445	0.0059707638	0.0003161841	0.3540265036	0.0001175399	0.0005067710	0.0085866392	0.0208246227	0.0134674899	0.0000000000	0.0002105654	0.0058486512	0.0082669408	0.0005264462	0.0024054983	0.0002990746	0.0000000000	0.0094393593	0.0156250000	0.0001652961	0.0031212121	0.0000000000	0.0000000000	0.0010325339	0.0556930855	0.0129182716	0.3308377297	0.0490208273
Negativicutes	0.1082014388	0.0007296659	0.0465101915	0.0382356927	0.0060142712	0.1961740766	0.0845040682	0.0076850421	0.1046086616	0.0026126308	0.0060596168	0.0229020871	0.0191722368	0.1742910991	0.0326086957	0.0999393572	0.0802047782	0.1523849325	0.7198385456	0.1054687500	0.0608014105	0.0198636364	0.0881210217	0.2612086726	0.0603398304	0.0069026943	0.0002620339	0.0035811712	0.0059151153
Not_Assigned	1.404317e-02	2.289148e-04	0.000000e+00	0.000000e+00	2.931702e-01	0.000000e+00	0.000000e+00	0.000000e+00	2.157992e-04	1.586240e-03	6.120825e-04	0.000000e+00	0.000000e+00	0.000000e+00	2.787068e-04	0.000000e+00	0.000000e+00	0.000000e+00	0.000000e+00	0.000000e+00	0.000000e+00	0.000000e+00	0.000000e+00	0.000000e+00	5.434389e-05	2.488637e-04	0.000000e+00	0.000000e+00	0.000000e+00
All	Biopsy non-PCa	Biopsy non-PCa	Biopsy non-PCa	Biopsy non-PCa	Biopsy non-PCa	Biopsy non-PCa	Biopsy non-PCa	Biopsy non-PCa	Biopsy non-PCa	Biopsy non-PCa	Biopsy non-PCa	Biopsy PCa	Biopsy PCa	Biopsy PCa	Biopsy PCa	Biopsy PCa	Biopsy PCa	Biopsy PCa	Biopsy PCa	Biopsy PCa	Biopsy PCa	Biopsy PCa	Biopsy PCa	Biopsy PCa	Biopsy PCa	Biopsy PCa
sample	B41-N1001-16S	B30-N2026-16S	B54-N1573-16S	B55-N1576-16S	B6-N2023-16S	B69-N2027-16S	B71-N2028-16S	B72-N2029-16S	B77-N2030-16S	B86-N2031-16S	B90-N2032-16S	B44-N1004-16S	B45-N1007-16S	B47-N1579NR-16S	B48-N1582-16S	B49-N1585-16S	B50-N2053-16S	B51-N2054-16S	B52-N2055-16S	B53-N2056-16S	B58-N2057-16S	B59-N2058-16S	B61-N2059-16S	B64-N2060-16S	B65-N2061-16S	B66-N2062-16S
Actinobacteria	0.211596843	0.135204435	0.315471529	0.282894737	0.165009747	0.145612943	0.188514051	0.191718601	0.147737095	0.030532393	0.037264075	0.345327466	0.474466329	0.214481624	0.191230718	0.161111491	0.079595227	0.124715593	0.267460950	0.273085847	0.137155411	0.125843342	0.080108455	0.000000000	0.186403827	0.181348559
Alphaproteobacteria	4.857316e-02	4.608455e-02	6.197561e-02	7.675439e-02	1.041910e-01	4.065547e-02	6.759322e-02	2.434773e-02	1.445217e-02	6.696600e-02	7.904501e-03	5.280870e-02	5.012384e-02	5.567745e-02	4.175050e-02	5.899665e-02	7.136384e-02	5.248955e-02	1.355598e-02	5.986079e-02	5.450646e-02	5.478731e-02	9.062526e-02	0.000000e+00	6.827076e-02	3.072322e-02
Bacilli	0.0318761384	0.0372834373	0.0366931424	0.0000000000	0.0199805068	0.0466708152	0.0609808363	0.0123059047	0.0957023822	0.0148813342	0.0120987256	0.0882733627	0.1687699021	0.1069665387	0.0703386989	0.0629662583	0.0267331219	0.0319593629	0.0444204700	0.0317865429	0.0230161636	0.0246423274	0.0414099088	0.0000000000	0.0689230323	0.0141381185
Bacteroidia	0.0264116576	0.0336798337	0.0108513257	0.0000000000	0.0112085770	0.0309064509	0.0173881100	0.1211577057	0.0071223594	0.0082103913	0.0576705920	0.0113901113	0.0028305225	0.0085024685	0.0152582160	0.0396961194	0.0137441474	0.0016402984	0.0175430367	0.0061484919	0.0515248208	0.0041628786	0.0145427656	0.0000000000	0.0018118568	0.0000000000
Campylobacteria	0.0157862781	0.0000000000	0.0000000000	0.0000000000	0.0023391813	0.0018668326	0.0000000000	0.0690292595	0.0009335131	0.0046183451	0.0073398935	0.0010354647	0.0005896922	0.0024684586	0.0000000000	0.0028745466	0.0000000000	0.0000000000	0.0000000000	0.0000000000	0.0012554271	0.0000000000	0.0008216252	0.5000000000	0.0000000000	0.0000000000
Clostridia	1.636308e-01	5.405405e-03	3.960175e-02	1.754386e-02	1.598441e-02	2.568969e-01	7.898120e-03	2.155382e-01	4.736715e-02	1.143040e-01	7.848040e-01	1.268444e-02	4.080670e-02	2.890839e-01	4.208585e-02	1.560468e-02	1.144087e-01	1.724959e-02	4.753037e-01	1.218097e-02	1.867448e-02	4.497823e-03	5.751376e-03	0.000000e+00	1.616176e-02	5.981512e-03
Coriobacteria	0.000000e+00	0.000000e+00	0.000000e+00	0.000000e+00	0.000000e+00	0.000000e+00	0.000000e+00	0.000000e+00	0.000000e+00	0.000000e+00	0.000000e+00	0.000000e+00	0.000000e+00	0.000000e+00	0.000000e+00	0.000000e+00	0.000000e+00	0.000000e+00	0.000000e+00	0.000000e+00	0.000000e+00	0.000000e+00	0.000000e+00	0.000000e+00	0.000000e+00	0.000000e+00
Cyanobacteria	0.0091074681	0.0016632017	0.0017899094	0.0000000000	0.0019493177	0.0000000000	0.0031837384	0.0000000000	0.4381288248	0.0046183451	0.0000000000	0.0077659850	0.0074301215	0.0074053758	0.0000000000	0.0000000000	0.0000000000	0.0000000000	0.0000000000	0.0000000000	0.0000000000	0.0000000000	0.0000000000	0.0000000000	0.0030439194	0.0000000000
Fusobacteria	0.0045537341	0.0000000000	0.0023492561	0.0000000000	0.0000000000	0.0000000000	0.0000000000	0.0027991972	0.0000000000	0.0000000000	0.0000000000	0.0000000000	0.0000000000	0.0000000000	0.0000000000	0.0000000000	0.0000000000	0.0000000000	0.0010319433	0.0000000000	0.0000000000	0.0000000000	0.0000000000	0.0000000000	0.0000000000	0.0000000000
Gammaproteobacteria	0.3011536126	0.3138600139	0.4422194876	0.4298245614	0.2967836257	0.2656087949	0.3407212392	0.1719129608	0.1406838848	0.4097498396	0.0672689143	0.2948485633	0.1739591933	0.1947339550	0.5559188464	0.4810759017	0.3530433469	0.3422932430	0.0890754726	0.3964037123	0.3844745514	0.3220249773	0.4398981185	0.5000000000	0.3034497753	0.0527460576
Negativicutes	0.0091074681	0.0011088011	0.0000000000	0.0087719298	0.0000000000	0.0018668326	0.0019592237	0.0000000000	0.0031808595	0.0215522771	0.0012905307	0.0059539218	0.0073121830	0.0060340099	0.0019282361	0.0018479228	0.0018124150	0.0006349542	0.0060040340	0.0000000000	0.0052309463	0.0041150294	0.0000000000	0.0000000000	0.0005073199	0.0000000000
Not_Assigned	1.782028e-01	4.257103e-01	8.904799e-02	1.842105e-01	3.825536e-01	2.099150e-01	3.117615e-01	1.911905e-01	1.046918e-01	3.245670e-01	2.435877e-02	1.799120e-01	7.371152e-02	1.146462e-01	8.148893e-02	1.758264e-01	3.392992e-01	4.290174e-01	8.560439e-02	2.205336e-01	3.241617e-01	4.599263e-01	3.268425e-01	0.000000e+00	3.514277e-01	7.150625e-01

## Sheet: Generaa
Relative abundances of bacterial genera in each sample type for PCa and non-PCa groups.
All	Urine non-PCa	Urine non-PCa	Urine non-PCa	Urine non-PCa	Urine non-PCa	Urine non-PCa	Urine non-PCa	Urine non-PCa	Urine non-PCa	Urine non-PCa	Urine non-PCa	Urine non-PCa	Urine non-PCa	Urine non-PCa	Urine PCa	Urine PCa	Urine PCa	Urine PCa	Urine PCa	Urine PCa	Urine PCa	Urine PCa	Urine PCa	Urine PCa	Urine PCa	Urine PCa	Urine PCa	Urine PCa
sample	U41-N0999-16S	U20-N2005-16S	U27-N1568-16S	U28-N1586-16S	U30-N2006-16S	U36-N2007-16S	U5-N2003-16S	U55-N1574-rep-16S	U6-N2004-16S	U71-N2008-16S	U74-N2009-16S	U77-N2010-16S	U80-N2011-16S	U86-N2012-16S	U44-N1002-16S	U45-N1005-16S	U47-N1577-16S	U49-N1583-16S	U51-N2033-16S	U52-N2034-16S	U56-N2035-16S	U57-N2036-16S	U58-N2037-16S	U59-N2038-16S	U60-N2039-16S	U61-N2040-16S	U64-N2041-16S	U66-N2042-16S
Acinetobacter	0.000000e+00	1.763386e-04	0.000000e+00	0.000000e+00	2.211886e-01	2.633745e-03	0.000000e+00	1.955015e-05	0.000000e+00	0.000000e+00	0.000000e+00	0.000000e+00	0.000000e+00	4.615356e-04	0.000000e+00	2.011308e-04	0.000000e+00	0.000000e+00	0.000000e+00	0.000000e+00	1.975179e-03	1.924835e-04	0.000000e+00	4.166889e-03	0.000000e+00	9.234897e-04	0.000000e+00	2.621103e-04
Actinomyces	0.0007946947	0.0000000000	0.0000000000	0.0005695889	0.0000000000	0.0008230453	0.0000000000	0.0000000000	0.0000000000	0.0014136816	0.0000000000	0.0000000000	0.0000000000	0.0000000000	0.0077249371	0.0112186292	0.0015913620	0.0000000000	0.0000000000	0.0464355196	0.0103038483	0.0000000000	0.0000000000	0.0025108179	0.0000000000	0.0144970466	0.0000000000	0.0004423112
Agathobacter	0.0000000000	0.0001122155	0.0000000000	0.0000000000	0.0000000000	0.0499588477	0.0000000000	0.0000000000	0.0000000000	0.0000000000	0.0000000000	0.0000000000	0.0000000000	0.0000000000	0.0000000000	0.0000000000	0.0000000000	0.0000000000	0.0000000000	0.0000000000	0.0000000000	0.0000000000	0.0000000000	0.0000000000	0.0000000000	0.0000000000	0.0000000000	0.0000000000
Alishewanella	0.0000000000	0.0001763386	0.0000000000	0.0000000000	0.0000000000	0.0016460905	0.0000000000	0.0000000000	0.0000000000	0.0007907032	0.0000000000	0.0000000000	0.0101443621	0.0000000000	0.0000000000	0.0000000000	0.0000000000	0.0000000000	0.0000000000	0.0003016273	0.0000000000	0.0000000000	0.0000000000	0.0054490090	0.0000000000	0.0005227300	0.0000000000	0.0017364808
Anaerococcus	0.0109339033	0.0034305867	0.0000000000	0.0505076771	0.0170542636	0.0013168724	0.0000000000	0.0000000000	0.0000000000	0.0225470229	0.0013581340	0.0000000000	0.0019508389	0.0932301955	0.1341862951	0.0012291327	0.0525595645	0.0031323414	0.0255928949	0.0067866138	0.1818481088	0.0064481979	0.0028879769	0.0128211977	0.0000000000	0.0346221533	0.0000000000	0.0859230379
Arcanobacterium	4.658555e-04	0.000000e+00	0.000000e+00	2.971768e-04	0.000000e+00	0.000000e+00	0.000000e+00	0.000000e+00	0.000000e+00	5.031748e-04	0.000000e+00	0.000000e+00	0.000000e+00	0.000000e+00	1.413939e-03	0.000000e+00	7.287546e-04	0.000000e+00	1.029723e-03	1.915333e-03	0.000000e+00	2.718830e-03	0.000000e+00	0.000000e+00	0.000000e+00	0.000000e+00	0.000000e+00	0.000000e+00
Blautia	0.0000000000	0.0008336005	0.0000000000	0.0000000000	0.0000000000	0.0054320988	0.0000000000	0.0000000000	0.0000000000	0.0005031748	0.0000000000	0.0000000000	0.0000000000	0.0000000000	0.0000000000	0.0000000000	0.0000000000	0.0000000000	0.0000000000	0.0000000000	0.0000000000	0.0000000000	0.0000000000	0.0000000000	0.0000000000	0.0000000000	0.0000000000	0.0000000000
Brachybacterium	0.0000000000	0.0002564925	0.0000000000	0.0000000000	0.0000000000	0.0046090535	0.0000000000	0.0000000000	0.0000000000	0.0001677249	0.0000000000	0.0000000000	0.0000000000	0.0013476840	0.0000000000	0.0002458265	0.0000000000	0.0000000000	0.0000000000	0.0000000000	0.0000000000	0.0000000000	0.0013679891	0.0000000000	0.0000000000	0.0000000000	0.0000000000	0.0005078387
Brevundimonas	0.0000000000	0.0003847387	0.0000000000	0.0000000000	0.0000000000	0.0011522634	0.0000000000	0.0000000000	0.0000000000	0.0000000000	0.0002361972	0.0000000000	0.0000000000	0.0000000000	0.0000000000	0.0000000000	0.0000000000	0.0000000000	0.0000000000	0.0000000000	0.0000000000	0.0000000000	0.0000000000	0.0000000000	0.0000000000	0.0006969734	0.0000000000	0.0003440198
Campylobacter	0.3753973474	0.0003847387	0.0000000000	0.0018449728	0.0031007752	0.0000000000	0.0000000000	0.0000000000	0.0000000000	0.0000000000	0.0004281075	0.0000000000	0.0042918455	0.0129045360	0.0394523571	0.2011531499	0.0371664832	0.0000000000	0.0240912163	0.0070731597	0.0021397768	0.0737211876	0.0000000000	0.0000000000	0.0000000000	0.0011325818	0.0000000000	0.0053896434
Chloroplast	0.0000000000	0.0053382494	0.0000000000	0.0000000000	0.0000000000	0.0013168724	0.0000000000	0.0000000000	0.0000000000	0.0003114892	0.0001476233	0.0000000000	0.0000000000	0.0002399985	0.0000000000	0.0002011308	0.0000000000	0.0000000000	0.0000000000	0.0000000000	0.0000000000	0.0000000000	0.0000000000	0.0002671083	0.0000000000	0.0000000000	0.0000000000	0.0000000000
Cloacibacterium	0.0000000000	0.0004488618	0.0000000000	0.0000000000	0.0000000000	0.0011522634	0.0000000000	0.0000000000	0.0000000000	0.0000000000	0.0000000000	0.0000000000	0.0000000000	0.0000000000	0.0000000000	0.0000000000	0.0000000000	0.0000000000	0.0000000000	0.0000000000	0.0000000000	0.0000000000	0.0000000000	0.0012821198	0.0000000000	0.0000000000	0.0000000000	0.0004095474
Corynebacterium	0.0003562425	0.8187720423	0.0049248953	0.0567731550	0.0351421189	0.0718518519	0.6875000000	0.0000000000	0.0000000000	0.0506289685	0.0122822557	0.1782363977	0.1244635193	0.0622519246	0.0336586543	0.0091626254	0.0029596359	0.0125293657	0.0060603460	0.5126306423	0.0159989466	0.0130407584	0.6998784010	0.0316790427	0.0000000000	0.1698698402	0.0000000000	0.0881509755
Curvibacter	0.000000e+00	1.635139e-03	0.000000e+00	6.191184e-05	3.824289e-02	2.164609e-02	0.000000e+00	6.842553e-05	0.000000e+00	1.797053e-03	3.380573e-03	6.378987e-02	6.788919e-02	5.243045e-03	0.000000e+00	9.609583e-04	1.041078e-04	1.057165e-02	5.792189e-04	3.453632e-03	6.254732e-04	0.000000e+00	2.393981e-02	2.692452e-02	0.000000e+00	2.294785e-02	0.000000e+00	1.326933e-02
Cutibacterium	0.000000e+00	4.248156e-03	0.000000e+00	3.343239e-04	1.188630e-02	8.148148e-03	0.000000e+00	0.000000e+00	0.000000e+00	1.102192e-03	1.697668e-03	1.388368e-01	1.092470e-02	1.606144e-02	3.793496e-04	5.810445e-04	0.000000e+00	4.698512e-03	1.179890e-04	1.266835e-03	9.875893e-05	9.624176e-05	3.305974e-03	3.504461e-02	0.000000e+00	1.235385e-02	0.000000e+00	9.452353e-03
Dermabacter	0.0000000000	0.0000000000	0.0000000000	0.0000000000	0.0000000000	0.0000000000	0.0000000000	0.0000000000	0.0000000000	0.0005510962	0.0000000000	0.0000000000	0.0000000000	0.0000000000	0.0003103769	0.0000000000	0.0000000000	0.0000000000	0.0000000000	0.0000000000	0.0004279554	0.0000000000	0.0000000000	0.0000000000	0.0000000000	0.0000000000	0.0000000000	0.0000000000
Dialister	5.834155e-02	9.618467e-05	0.000000e+00	8.543834e-04	0.000000e+00	3.703704e-03	0.000000e+00	0.000000e+00	0.000000e+00	1.437642e-04	1.771479e-04	0.000000e+00	0.000000e+00	1.212916e-02	2.096769e-02	2.905223e-04	1.713317e-02	0.000000e+00	1.585344e-02	5.052257e-03	6.254732e-04	0.000000e+00	0.000000e+00	0.000000e+00	0.000000e+00	0.000000e+00	0.000000e+00	1.818390e-03
Enhydrobacter	5.480653e-05	4.809234e-04	0.000000e+00	7.429421e-05	0.000000e+00	2.716049e-03	0.000000e+00	0.000000e+00	0.000000e+00	2.635677e-04	0.000000e+00	5.628518e-03	0.000000e+00	6.110732e-03	0.000000e+00	2.033656e-03	0.000000e+00	1.174628e-02	0.000000e+00	0.000000e+00	0.000000e+00	8.661758e-04	0.000000e+00	7.949143e-02	0.000000e+00	7.255493e-02	0.000000e+00	2.801304e-03
Enterococcus	0.000000e+00	8.175697e-04	2.033982e-02	1.114413e-03	4.392765e-02	1.728395e-03	0.000000e+00	0.000000e+00	0.000000e+00	1.970528e-01	0.000000e+00	0.000000e+00	0.000000e+00	4.984585e-04	0.000000e+00	1.206785e-03	0.000000e+00	0.000000e+00	1.544584e-03	0.000000e+00	0.000000e+00	0.000000e+00	0.000000e+00	0.000000e+00	0.000000e+00	2.301580e-01	0.000000e+00	9.665318e-04
Escherichia_Shigella	0.000000e+00	8.015390e-05	0.000000e+00	0.000000e+00	6.201550e-03	0.000000e+00	0.000000e+00	9.980352e-01	0.000000e+00	1.811429e-02	0.000000e+00	0.000000e+00	0.000000e+00	4.153821e-03	0.000000e+00	0.000000e+00	0.000000e+00	2.505873e-02	0.000000e+00	0.000000e+00	0.000000e+00	0.000000e+00	0.000000e+00	8.547465e-04	0.000000e+00	1.725009e-03	0.000000e+00	1.720099e-03
Ezakiella	0.0000000000	0.0000000000	0.0000000000	0.0263001486	0.0000000000	0.0000000000	0.0000000000	0.0000000000	0.0000000000	0.0005750569	0.0000000000	0.0000000000	0.0000000000	0.0002584599	0.0000000000	0.0000000000	0.0596091496	0.0015661707	0.0244451834	0.0903675328	0.0000000000	0.0184062365	0.0000000000	0.0000000000	0.0000000000	0.0000000000	0.0000000000	0.0000000000
Facklamia	0.0010413241	0.0000000000	0.0000000000	0.0015106488	0.0000000000	0.0000000000	0.0000000000	0.0000000000	0.0000000000	0.0000000000	0.0000000000	0.0075046904	0.0000000000	0.0000000000	0.0034141463	0.0017654815	0.0010856956	0.0000000000	0.0271803838	0.0000000000	0.0016459822	0.0039459121	0.0000000000	0.0000000000	0.0000000000	0.0017772822	0.0000000000	0.0003604017
Faecalibacterium	0.0000000000	0.0019236935	0.0000000000	0.0000000000	0.0000000000	0.0142386831	0.0000000000	0.0000000000	0.0000000000	0.0000000000	0.0000000000	0.0000000000	0.0000000000	0.0010338398	0.0000000000	0.0000000000	0.0000000000	0.0000000000	0.0000000000	0.0000000000	0.0000000000	0.0000000000	0.0000000000	0.0000000000	0.0000000000	0.0000000000	0.0000000000	0.0000000000
Fenollaria	2.710457e-01	0.000000e+00	0.000000e+00	4.926944e-02	0.000000e+00	0.000000e+00	0.000000e+00	0.000000e+00	0.000000e+00	0.000000e+00	3.247712e-04	0.000000e+00	2.497074e-02	0.000000e+00	1.379453e-03	0.000000e+00	4.215771e-01	3.915427e-03	8.082249e-02	0.000000e+00	3.127366e-03	3.303498e-02	0.000000e+00	0.000000e+00	0.000000e+00	4.356084e-04	0.000000e+00	1.376079e-03
Finegoldia	2.438891e-03	1.014748e-02	0.000000e+00	3.583457e-02	2.583979e-03	3.374486e-03	0.000000e+00	0.000000e+00	4.255319e-02	5.103630e-03	1.564807e-03	9.380863e-03	2.575107e-02	1.794820e-01	2.862365e-02	1.016828e-02	1.194265e-02	1.057165e-02	2.359781e-04	2.868475e-02	1.047832e-01	3.609066e-04	5.935553e-02	3.632673e-03	0.000000e+00	2.033420e-02	0.000000e+00	5.999541e-01
Fusobacterium	0.0000000000	0.0000000000	0.0000000000	0.0000000000	0.0072351421	0.0000000000	0.0000000000	0.0000000000	0.0000000000	0.0000000000	0.0010038382	0.0000000000	0.0058525166	0.0000000000	0.0000000000	0.0000000000	0.0000000000	0.0015661707	0.0272876465	0.0000000000	0.0000000000	0.0431644290	0.0000000000	0.0000000000	0.0000000000	0.0013765225	0.0000000000	0.0000000000
Gemella	0.000000e+00	1.122155e-04	0.000000e+00	0.000000e+00	0.000000e+00	1.316872e-03	0.000000e+00	0.000000e+00	0.000000e+00	0.000000e+00	2.657219e-04	0.000000e+00	0.000000e+00	0.000000e+00	0.000000e+00	7.821753e-04	0.000000e+00	0.000000e+00	0.000000e+00	0.000000e+00	0.000000e+00	0.000000e+00	0.000000e+00	3.792938e-03	0.000000e+00	0.000000e+00	0.000000e+00	0.000000e+00
Granulicatella	0.0000000000	0.0004328310	0.0000000000	0.0000000000	0.0000000000	0.0017283951	0.0000000000	0.0000000000	0.0000000000	0.0003833713	0.0000000000	0.0000000000	0.0000000000	0.0000000000	0.0000000000	0.0000000000	0.0000000000	0.0000000000	0.0000000000	0.0001658950	0.0000000000	0.0000000000	0.0000000000	0.0000000000	0.0000000000	0.0007840951	0.0000000000	0.0000000000
Haemophilus	0.0000000000	0.0040237256	0.0000000000	0.0000000000	0.0000000000	0.0000000000	0.0000000000	0.0000000000	0.0000000000	0.0000000000	0.0000000000	0.0000000000	0.0000000000	0.0000000000	0.0000000000	0.0000000000	0.0000000000	0.0000000000	0.0000000000	0.0000000000	0.0007900714	0.0019488956	0.0000000000	0.0000000000	0.0000000000	0.0000000000	0.0000000000	0.0008518585
Klebsiella	0.0000000000	0.0000000000	0.9659197242	0.6567607727	0.0000000000	0.0008230453	0.0000000000	0.0000000000	0.6567607727	0.0000000000	0.0004428698	0.0009428699	0.0039016777	0.0000000000	0.0000000000	0.0000000000	0.0000000000	0.0000000000	0.0001394416	0.0000000000	0.0000000000	0.0000000000	0.0003419973	0.0037929377	0.0000000000	0.0048613894	0.0000000000	0.0008027128
Kocuria	0.0000000000	0.0007855082	0.0000000000	0.0000000000	0.0000000000	0.0024691358	0.0000000000	0.0000000000	0.0000000000	0.0000000000	0.0000000000	0.0150093809	0.0000000000	0.0000000000	0.0000000000	0.0000000000	0.0000000000	0.0281910728	0.0000000000	0.0000000000	0.0000000000	0.0000000000	0.0000000000	0.0264971419	0.0000000000	0.0473070691	0.0000000000	0.0000000000
Lawsonella	0.0001918229	0.0007374158	0.0000000000	0.0033184745	0.0015503876	0.0078189300	0.0000000000	0.0000000000	0.0000000000	0.0000000000	0.0020076764	0.0300187617	0.0039016777	0.0037107464	0.0003103769	0.0002011308	0.0097117701	0.0019577134	0.0000000000	0.0003016273	0.0030615268	0.0000000000	0.0009879921	0.0045408409	0.0000000000	0.0017772822	0.0000000000	0.0028340678
Methylobacterium_Methylorubrum	0.0000000000	0.0003045848	0.0000000000	0.0000000000	0.0072351421	0.0046913580	0.0000000000	0.0000000000	0.0000000000	0.0001198035	0.0000000000	0.0000000000	0.0089738588	0.0011630698	0.0000000000	0.0000670436	0.0000000000	0.0000000000	0.0000000000	0.0002413018	0.0000000000	0.0000000000	0.0000000000	0.0000000000	0.0000000000	0.0000000000	0.0000000000	0.0000000000
Micrococcus	0.000000e+00	7.374158e-04	0.000000e+00	0.000000e+00	1.291990e-02	1.045267e-02	0.000000e+00	0.000000e+00	0.000000e+00	3.833713e-04	8.119280e-04	0.000000e+00	1.053453e-02	1.439991e-03	0.000000e+00	8.492189e-04	0.000000e+00	0.000000e+00	0.000000e+00	0.000000e+00	0.000000e+00	0.000000e+00	1.975984e-03	2.403975e-03	0.000000e+00	1.393947e-03	0.000000e+00	3.014269e-03
Mobiluncus	0.0758522416	0.0000000000	0.0000000000	0.0080237741	0.0000000000	0.0000000000	0.0000000000	0.0000000000	0.0000000000	0.0000000000	0.0008119280	0.0000000000	0.0000000000	0.0048738162	0.0005862675	0.0000000000	0.0518754276	0.0035238841	0.0204335561	0.0299515888	0.0000000000	0.0020210769	0.0009119927	0.0000000000	0.0000000000	0.0026136502	0.0000000000	0.0034401979
Murdochiella	0.000000e+00	0.000000e+00	0.000000e+00	3.652798e-03	0.000000e+00	0.000000e+00	0.000000e+00	0.000000e+00	0.000000e+00	0.000000e+00	0.000000e+00	0.000000e+00	0.000000e+00	0.000000e+00	2.379557e-03	0.000000e+00	8.031173e-04	0.000000e+00	0.000000e+00	0.000000e+00	4.608750e-04	7.218132e-05	0.000000e+00	2.243710e-03	0.000000e+00	0.000000e+00	0.000000e+00	0.000000e+00
Negativicoccus	0.0349939713	0.0000000000	0.0000000000	0.0036651808	0.0000000000	0.0000000000	0.0000000000	0.0000000000	0.0000000000	0.0000000000	0.0000000000	0.0000000000	0.0019508389	0.0155999040	0.0074835328	0.0138556775	0.0365715815	0.0000000000	0.0119061665	0.0006484987	0.0976725812	0.0000000000	0.0000000000	0.0016026497	0.0000000000	0.0094091408	0.0000000000	0.0000000000
Neisseria	0.000000e+00	6.893235e-03	0.000000e+00	0.000000e+00	4.082687e-02	0.000000e+00	0.000000e+00	0.000000e+00	0.000000e+00	0.000000e+00	0.000000e+00	1.125704e-02	0.000000e+00	0.000000e+00	0.000000e+00	0.000000e+00	0.000000e+00	0.000000e+00	0.000000e+00	0.000000e+00	0.000000e+00	0.000000e+00	0.000000e+00	0.000000e+00	0.000000e+00	7.143977e-04	0.000000e+00	0.000000e+00
Not_Assigned	6.467171e-03	2.380571e-02	3.693672e-04	3.714710e-05	1.276486e-01	1.972840e-01	3.125000e-01	1.436936e-03	8.617021e-01	1.586199e-02	5.797166e-02	5.440901e-02	1.681623e-01	4.380896e-02	1.344967e-03	3.352180e-03	4.461763e-04	0.000000e+00	3.325146e-04	6.213522e-03	3.357804e-03	1.203022e-04	1.618787e-02	2.972381e-01	0.000000e+00	2.941228e-02	0.000000e+00	2.948741e-02
Paracoccus	0.000000e+00	1.827509e-03	0.000000e+00	0.000000e+00	1.343669e-02	7.242798e-03	0.000000e+00	0.000000e+00	0.000000e+00	0.000000e+00	0.000000e+00	0.000000e+00	0.000000e+00	6.590729e-03	0.000000e+00	2.458265e-04	0.000000e+00	3.132341e-03	4.290510e-05	1.658950e-04	0.000000e+00	0.000000e+00	7.599939e-04	8.707730e-03	0.000000e+00	3.993658e-02	0.000000e+00	1.245024e-03
Peptococcus	0.000000e+00	0.000000e+00	0.000000e+00	5.200594e-04	0.000000e+00	0.000000e+00	0.000000e+00	0.000000e+00	0.000000e+00	0.000000e+00	0.000000e+00	0.000000e+00	0.000000e+00	0.000000e+00	1.848467e-02	0.000000e+00	2.617567e-03	0.000000e+00	0.000000e+00	0.000000e+00	1.645982e-04	7.218132e-04	0.000000e+00	0.000000e+00	0.000000e+00	0.000000e+00	0.000000e+00	0.000000e+00
Peptoniphilus	6.894662e-02	0.000000e+00	0.000000e+00	7.909856e-02	1.033592e-03	3.292181e-04	0.000000e+00	4.887538e-05	0.000000e+00	2.324188e-03	2.804842e-04	0.000000e+00	1.404604e-02	8.732254e-03	4.748767e-02	1.496860e-01	1.323954e-01	0.000000e+00	9.406944e-02	1.175291e-01	2.788952e-01	2.204417e-01	1.139991e-03	9.402212e-03	0.000000e+00	3.115471e-02	0.000000e+00	7.208034e-03
Pornon-PCaromonas	0.0794146662	0.0014908625	0.0000000000	0.0072189203	0.0000000000	0.0000000000	0.0000000000	0.0000000000	0.0000000000	0.0000000000	0.0006347800	0.0000000000	0.0000000000	0.0002215371	0.0498327413	0.0000000000	0.0137571016	0.0007830854	0.0253676431	0.0309167961	0.0399315271	0.1506905346	0.0004559964	0.0024573962	0.0000000000	0.0000000000	0.0000000000	0.0004095474
Prevotella	0.0057820892	0.0004809234	0.0000000000	0.0025879148	0.0000000000	0.3672427984	0.0000000000	0.0000000000	0.0000000000	0.0001677249	0.8848390906	0.0243902439	0.0167772142	0.0744180036	0.2630616960	0.3179654502	0.1112019989	0.0184025059	0.6044363878	0.0391210581	0.1785232248	0.3969731967	0.0000000000	0.0223836743	0.0000000000	0.0026484989	1.0000000000	0.0288157528
Propionimicrobium	2.192261e-04	0.000000e+00	0.000000e+00	8.667657e-05	0.000000e+00	0.000000e+00	0.000000e+00	0.000000e+00	0.000000e+00	0.000000e+00	0.000000e+00	0.000000e+00	0.000000e+00	0.000000e+00	1.379453e-04	5.064027e-02	1.338529e-04	0.000000e+00	6.757554e-04	5.323721e-03	1.613063e-03	9.936962e-03	0.000000e+00	0.000000e+00	0.000000e+00	0.000000e+00	0.000000e+00	0.000000e+00
Pseudomonas	1.370163e-04	8.175697e-03	0.000000e+00	4.581476e-04	3.235142e-01	9.596708e-02	0.000000e+00	3.910030e-04	9.574468e-02	1.106985e-02	2.037201e-02	3.189493e-01	3.800234e-01	3.337826e-02	4.828086e-04	4.983574e-03	1.174931e-03	4.424432e-02	2.585033e-03	1.316603e-02	3.061527e-03	8.902363e-04	1.447408e-01	2.569047e-01	0.000000e+00	1.116726e-01	0.000000e+00	5.812296e-02
Rothia	0.000000e+00	4.791600e-02	0.000000e+00	0.000000e+00	0.000000e+00	4.362140e-03	0.000000e+00	0.000000e+00	0.000000e+00	1.198035e-04	0.000000e+00	0.000000e+00	0.000000e+00	2.584599e-04	1.379453e-04	0.000000e+00	0.000000e+00	0.000000e+00	0.000000e+00	0.000000e+00	0.000000e+00	0.000000e+00	0.000000e+00	4.861371e-02	0.000000e+00	2.160618e-03	0.000000e+00	0.000000e+00
Sphingomonas	0.000000e+00	2.148124e-03	0.000000e+00	3.714710e-05	4.496124e-02	1.629630e-02	0.000000e+00	0.000000e+00	0.000000e+00	1.126153e-03	4.576321e-03	5.065666e-02	5.852517e-02	7.089187e-03	2.758906e-04	1.206785e-03	1.784705e-04	1.135474e-02	5.041350e-04	4.886362e-03	2.962768e-04	4.812088e-05	3.321173e-02	4.599605e-02	0.000000e+00	2.218118e-02	0.000000e+00	8.829841e-03
Stanon-PCalococcus	0.000000e+00	1.931709e-02	8.446196e-03	1.758296e-03	0.000000e+00	3.983539e-02	0.000000e+00	0.000000e+00	0.000000e+00	6.435845e-01	4.074402e-03	2.251407e-02	4.916114e-02	3.925822e-01	1.013898e-02	6.033924e-04	1.323656e-03	8.026625e-02	1.490952e-03	5.037176e-03	1.422129e-02	2.165440e-04	8.055936e-03	9.776163e-03	0.000000e+00	1.002073e-01	0.000000e+00	3.007716e-02
Stenotrophomonas	0.0000000000	0.0000000000	0.0000000000	0.0000000000	0.0000000000	0.0010699588	0.0000000000	0.0000000000	0.0000000000	0.0000000000	0.0000000000	0.0000000000	0.0078033554	0.0000000000	0.0000000000	0.0000000000	0.0000000000	0.0000000000	0.0000000000	0.0000000000	0.0006583929	0.0000000000	0.0000000000	0.0000000000	0.0000000000	0.0009757628	0.0000000000	0.0001310552
Streptococcus	0.000000e+00	2.345303e-02	0.000000e+00	2.265973e-03	1.498708e-02	1.720165e-02	0.000000e+00	0.000000e+00	0.000000e+00	2.288247e-02	3.100089e-04	6.941839e-02	0.000000e+00	2.344601e-03	3.228610e-01	2.099135e-01	2.648800e-02	5.407204e-01	0.000000e+00	3.631592e-02	5.079501e-02	1.811751e-02	0.000000e+00	3.402960e-02	1.000000e+00	2.665923e-03	0.000000e+00	3.636781e-03
Subdoligranulum	0.0000000000	0.0049695415	0.0000000000	0.0000000000	0.0000000000	0.0259259259	0.0000000000	0.0000000000	0.0000000000	0.0000000000	0.0000000000	0.0000000000	0.0000000000	0.0000000000	0.0000000000	0.0000000000	0.0000000000	0.0000000000	0.0000000000	0.0000000000	0.0000000000	0.0000000000	0.0000000000	0.0021902879	0.0000000000	0.0000000000	0.0000000000	0.0000000000
Tepidimonas	0.000000e+00	1.442770e-04	0.000000e+00	0.000000e+00	0.000000e+00	0.000000e+00	0.000000e+00	0.000000e+00	0.000000e+00	0.000000e+00	0.000000e+00	0.000000e+00	0.000000e+00	0.000000e+00	0.000000e+00	0.000000e+00	0.000000e+00	0.000000e+00	0.000000e+00	0.000000e+00	0.000000e+00	0.000000e+00	0.000000e+00	0.000000e+00	0.000000e+00	0.000000e+00	0.000000e+00	0.000000e+00
Turicella	0.0000000000	0.0001923693	0.0000000000	0.0000000000	0.0000000000	0.0004938272	0.0000000000	0.0000000000	0.0000000000	0.0000000000	0.0000000000	0.0000000000	0.0000000000	0.0000000000	0.0000000000	0.0000000000	0.0000000000	0.0000000000	0.0000000000	0.0000000000	0.0000000000	0.0000000000	0.0004939960	0.0029916128	0.0000000000	0.0013939468	0.0000000000	0.0051766787
uncultured	3.562425e-03	0.000000e+00	0.000000e+00	8.791481e-04	0.000000e+00	0.000000e+00	0.000000e+00	0.000000e+00	0.000000e+00	0.000000e+00	0.000000e+00	0.000000e+00	0.000000e+00	0.000000e+00	2.069180e-04	3.575659e-04	1.100568e-03	0.000000e+00	0.000000e+00	3.468714e-03	1.448464e-03	1.804533e-03	0.000000e+00	6.944815e-04	0.000000e+00	0.000000e+00	0.000000e+00	0.000000e+00
Varibaculum	0.0035624246	0.0016191087	0.0000000000	0.0036156513	0.0000000000	0.0000000000	0.0000000000	0.0000000000	0.0000000000	0.0000000000	0.0000000000	0.0000000000	0.0000000000	0.0017538354	0.0032762010	0.0048718350	0.0037627532	0.0000000000	0.0031749777	0.0025789132	0.0000000000	0.0000000000	0.0000000000	0.0000000000	0.0000000000	0.0000000000	0.0000000000	0.0010320594
Veillonella	0.0000000000	0.0006893235	0.0000000000	0.0006686478	0.0253229974	0.0000000000	0.0000000000	0.0000000000	0.0000000000	0.0004073320	0.0000000000	0.0000000000	0.0000000000	0.0066276515	0.0000000000	0.0000000000	0.0000000000	0.1820673453	0.0000000000	0.0000000000	0.0014484643	0.0000000000	0.0000000000	0.0096158983	0.0000000000	0.0008015194	0.0000000000	0.0000000000
All	Swab non-PCa	Swab non-PCa	Swab non-PCa	Swab non-PCa	Swab non-PCa	Swab non-PCa	Swab non-PCa	Swab non-PCa	Swab non-PCa	Swab non-PCa	Swab non-PCa	Swab non-PCa	Swab non-PCa	Swab non-PCa	Swab PCa	Swab PCa	Swab PCa	Swab PCa	Swab PCa	Swab PCa	Swab PCa	Swab PCa	Swab PCa	Swab PCa	Swab PCa	Swab PCa	Swab PCa	Swab PCa	Swab PCa
sample	Z41-N1000-16S	Z20-N2015-16S	Z27-N1569-16S	Z28-N1587-16S	Z36-N2016-16S	Z5-N2013-16S	Z54-N1572-rep-16S	Z6-N2014-16S	Z69-N2017-16S	Z71-N2018-16S	Z74-N2019-16S	Z77-N2020-16S	Z80-N2021-16S	Z86-N2022-16S	Z44-N1003-16S	Z45-N1006-16S	Z47-N1578-16S	Z48-N1581-16S	Z49-N1584-16S	Z50-N2043-16S	Z51-N2044-16S	Z52-N2045-16S	Z53-N2046-16S	Z56-N2047-16S	Z57-N2048-16S	Z59-N2049-16S	Z60-N2050-16S	Z61-N2051-16S	Z64-N2052-16S
Acinetobacter	0.000000e+00	0.000000e+00	0.000000e+00	0.000000e+00	1.254894e-02	0.000000e+00	0.000000e+00	0.000000e+00	1.297897e-02	2.673208e-04	0.000000e+00	1.238620e-04	0.000000e+00	0.000000e+00	0.000000e+00	0.000000e+00	0.000000e+00	0.000000e+00	0.000000e+00	0.000000e+00	0.000000e+00	0.000000e+00	0.000000e+00	0.000000e+00	4.008673e-04	1.193473e-02	4.916996e-04	1.283742e-04	1.789291e-03
Actinomyces	0.0009671764	0.0005752581	0.0001852996	0.0015143296	0.0000000000	0.0046426892	0.0000000000	0.0363428225	0.0002064836	0.0001729723	0.0002651762	0.0032575711	0.0000000000	0.0001713502	0.0054534750	0.0068376068	0.0015146324	0.0000000000	0.0085707083	0.0000000000	0.0000000000	0.0347575626	0.0000000000	0.0036280734	0.0295001913	0.0020869474	0.1064412653	0.0289308763	0.0366270530
Agathobacter	0.0000000000	0.0000000000	0.0000000000	0.0000000000	0.0062242747	0.0000000000	0.0000000000	0.0000000000	0.0003539719	0.0000000000	0.0000000000	0.0000000000	0.0000000000	0.0000000000	0.0000000000	0.0000000000	0.0000000000	0.0000000000	0.0000000000	0.0000000000	0.0000000000	0.0000000000	0.0000000000	0.0000000000	0.0000000000	0.0000000000	0.0000000000	0.0013187531	0.0000000000
Alishewanella	0.0000000000	0.0000000000	0.0000000000	0.0000000000	0.0000000000	0.0000000000	0.0000000000	0.0000000000	0.0007226925	0.0003459446	0.0000000000	0.0000000000	0.0005994036	0.0000000000	0.0000000000	0.0000000000	0.0000000000	0.0000000000	0.0000000000	0.0000000000	0.0000000000	0.0000000000	0.0000000000	0.0000000000	0.0000000000	0.0025956409	0.0000000000	0.0000000000	0.0002804113
Anaerococcus	0.0117270144	0.0111024822	0.0059501750	0.0936398156	0.0119465917	0.0370386695	0.0069833582	0.0595691272	0.0113565972	0.0204421801	0.0035696802	0.0110856506	0.0047952287	0.0031271419	0.1279397639	0.0181115181	0.0172018969	0.0024314724	0.0091693975	0.0000000000	0.0119206414	0.0358619249	0.0077715579	0.0181893952	0.0441865126	0.0420128608	0.0448734459	0.0597756953	0.0358392309
Arcanobacterium	3.022426e-04	0.000000e+00	2.470661e-04	1.107495e-03	0.000000e+00	0.000000e+00	0.000000e+00	0.000000e+00	1.976343e-03	3.459446e-04	0.000000e+00	0.000000e+00	0.000000e+00	0.000000e+00	2.788709e-03	0.000000e+00	3.245641e-04	1.158749e-03	0.000000e+00	0.000000e+00	7.301217e-04	0.000000e+00	3.156265e-03	0.000000e+00	9.110621e-05	0.000000e+00	0.000000e+00	0.000000e+00	0.000000e+00
Blautia	0.0000000000	0.0001150516	0.0000000000	0.0000000000	0.0130508985	0.0000000000	0.0000000000	0.0000000000	0.0006931949	0.0004560179	0.0000000000	0.0000000000	0.0000000000	0.0000000000	0.0000000000	0.0000000000	0.0000000000	0.0000000000	0.0000000000	0.0000000000	0.0000000000	0.0000000000	0.0000000000	0.0000000000	0.0000000000	0.0000000000	0.0000000000	0.0013420939	0.0000000000
Brachybacterium	0.0000000000	0.0000000000	0.0000000000	0.0000000000	0.0250978817	0.0000000000	0.0000000000	0.0000000000	0.0000000000	0.0003616693	0.0000000000	0.0000000000	0.0000000000	0.0000000000	0.0000000000	0.0001221001	0.0000000000	0.0000000000	0.0000000000	0.0000000000	0.0000000000	0.0000000000	0.0000000000	0.0000000000	0.0000000000	0.0028173791	0.0000000000	0.0003967930	0.0003338229
Brevundimonas	0.0000000000	0.0000000000	0.0000000000	0.0000000000	0.0000000000	0.0000000000	0.0000000000	0.0000000000	0.0030972538	0.0000000000	0.0000000000	0.0000000000	0.0000000000	0.0000000000	0.0000000000	0.0000000000	0.0000000000	0.0000000000	0.0000000000	0.0000000000	0.0000000000	0.0000000000	0.0000000000	0.0000000000	0.0000000000	0.0015260803	0.0000000000	0.0083676637	0.0005341167
Campylobacter	0.3360333676	0.0062271694	0.1498867614	0.0437799476	0.0000000000	0.0895480724	0.0000000000	0.0001655081	0.1037432524	0.0000000000	0.1201452350	0.0000000000	0.1147108627	0.1981522732	0.0597093546	0.2730362230	0.0793739519	0.0551830253	0.0023632468	0.0156250000	0.0876707713	0.0000000000	0.0303120534	0.0163753585	0.0011843808	0.0102782162	0.2506029174	0.0026491767	0.0001869408
Chloroplast	0.0014507647	0.0010786090	0.0000000000	0.0000000000	0.0169661681	0.0000000000	0.0000000000	0.0001517158	0.0000000000	0.0066358461	0.0000000000	0.0000000000	0.0000000000	0.0000000000	0.0000000000	0.0006105006	0.0000000000	0.0000000000	0.0000000000	0.0000000000	0.0000000000	0.0000000000	0.0000000000	0.0000000000	0.0000000000	0.0026608580	0.0000000000	0.0000000000	0.0013486447
Cloacibacterium	0.0000000000	0.0026318060	0.0000000000	0.0000000000	0.0100391527	0.0000000000	0.0000000000	0.0000000000	0.0001179906	0.0000000000	0.0000000000	0.0000000000	0.0000000000	0.0000000000	0.0000000000	0.0001831502	0.0000000000	0.0000000000	0.0000000000	0.0000000000	0.0000000000	0.0000000000	0.0000000000	0.0000000000	0.0000000000	0.0009260829	0.0000000000	0.0001983965	0.0000000000
Corynebacterium	0.0000000000	0.8748382086	0.0002676549	0.0737727149	0.0407589599	0.0557563470	0.0285388449	0.3103552907	0.0106634023	0.0491555807	0.0016726501	0.0505357032	0.0133217449	0.0047549692	0.0591516128	0.0261497761	0.0030112335	0.0000000000	0.0316990169	0.0390625000	0.0007301217	0.5595087080	0.0000000000	0.0170862648	0.1979373554	0.0652953683	0.4420262708	0.1811593357	0.7113900387
Curvibacter	0.000000e+00	1.351857e-03	0.000000e+00	0.000000e+00	3.503664e-02	0.000000e+00	1.126348e-04	2.758468e-04	5.014601e-04	2.327264e-03	0.000000e+00	0.000000e+00	8.691352e-04	0.000000e+00	0.000000e+00	1.831502e-04	0.000000e+00	0.000000e+00	0.000000e+00	0.000000e+00	0.000000e+00	5.223335e-04	0.000000e+00	0.000000e+00	0.000000e+00	2.934770e-03	1.334613e-03	2.649177e-03	5.301108e-03
Cutibacterium	0.000000e+00	2.790002e-03	0.000000e+00	0.000000e+00	1.405481e-02	5.876822e-05	0.000000e+00	5.654860e-04	6.047019e-04	1.603925e-03	1.631854e-04	0.000000e+00	6.893141e-04	0.000000e+00	0.000000e+00	1.831502e-04	9.015669e-05	0.000000e+00	0.000000e+00	0.000000e+00	0.000000e+00	0.000000e+00	0.000000e+00	0.000000e+00	1.093275e-04	7.648662e-02	8.780351e-04	8.904501e-03	5.047403e-03
Dermabacter	0.0000000000	0.0000000000	0.0000000000	0.0000000000	0.0000000000	0.0002497649	0.0000000000	0.0000000000	0.0001917348	0.0009434852	0.0000000000	0.0017712269	0.0002847167	0.0001142335	0.0000000000	0.0000000000	0.0000000000	0.0000000000	0.0097050668	0.0000000000	0.0000000000	0.0213112063	0.0000000000	0.0000000000	0.0001093275	0.0006782579	0.0032077548	0.0000000000	0.0020429964
Dialister	4.847972e-02	0.000000e+00	4.581017e-02	5.853901e-03	5.923100e-03	7.218206e-02	4.043590e-02	0.000000e+00	8.406832e-03	5.503664e-04	6.017461e-03	0.000000e+00	1.898611e-02	8.924492e-02	2.385895e-03	5.657306e-03	2.012297e-02	1.523849e-01	7.877489e-04	1.054688e-01	2.886789e-02	0.000000e+00	1.462006e-02	4.976344e-02	0.000000e+00	0.000000e+00	0.000000e+00	1.867261e-04	4.272934e-04
Enhydrobacter	0.000000e+00	4.026807e-04	0.000000e+00	0.000000e+00	5.421142e-03	0.000000e+00	0.000000e+00	1.103387e-04	1.669567e-02	0.000000e+00	0.000000e+00	0.000000e+00	0.000000e+00	0.000000e+00	0.000000e+00	6.105006e-04	0.000000e+00	0.000000e+00	6.869171e-03	1.562500e-02	0.000000e+00	0.000000e+00	0.000000e+00	0.000000e+00	7.470709e-04	5.347803e-03	8.546208e-04	3.041885e-01	3.071171e-03
Enterococcus	0.000000e+00	3.063250e-03	0.000000e+00	0.000000e+00	1.305090e-03	0.000000e+00	3.097457e-04	0.000000e+00	0.000000e+00	1.995471e-02	0.000000e+00	0.000000e+00	0.000000e+00	2.141878e-04	0.000000e+00	1.424501e-04	0.000000e+00	0.000000e+00	8.192589e-04	0.000000e+00	1.179427e-03	0.000000e+00	0.000000e+00	9.805604e-05	0.000000e+00	0.000000e+00	0.000000e+00	2.334076e-04	0.000000e+00
Escherichia_Shigella	0.000000e+00	1.150516e-04	0.000000e+00	0.000000e+00	0.000000e+00	0.000000e+00	0.000000e+00	6.303101e-03	1.622371e-04	0.000000e+00	0.000000e+00	8.670341e-05	0.000000e+00	7.996345e-03	0.000000e+00	0.000000e+00	0.000000e+00	0.000000e+00	6.617091e-04	0.000000e+00	0.000000e+00	0.000000e+00	0.000000e+00	0.000000e+00	0.000000e+00	3.782592e-04	1.404856e-04	1.867261e-04	2.002938e-04
Ezakiella	0.0000000000	0.0002732476	0.0378628783	0.0975499503	0.0000000000	0.0000000000	0.0118970518	0.0000000000	0.0272705820	0.0042456836	0.0013666775	0.0000000000	0.0002547465	0.0000000000	0.0006197131	0.0000000000	0.0217097315	0.0000000000	0.0000000000	0.0000000000	0.0374608613	0.0001790858	0.1448010958	0.0000000000	0.0328164574	0.0002347816	0.0000000000	0.0000000000	0.0000000000
Facklamia	0.0000000000	0.0000000000	0.0001441219	0.0014917277	0.0000000000	0.0033938646	0.0000000000	0.0000000000	0.0003244742	0.0010535585	0.0000000000	0.0017959993	0.0001048956	0.0000000000	0.0079633130	0.0002238502	0.0000000000	0.0000000000	0.0000000000	0.0000000000	0.0177475745	0.0000000000	0.0000000000	0.0011766725	0.0000000000	0.0004695632	0.0000000000	0.0017972388	0.0000000000
Faecalibacterium	0.0000000000	0.0001150516	0.0000000000	0.0000000000	0.0011043068	0.0000000000	0.0000000000	0.0000000000	0.0002064836	0.0000000000	0.0000000000	0.0002601102	0.0000000000	0.0000000000	0.0000000000	0.0000000000	0.0000000000	0.0000000000	0.0000000000	0.0000000000	0.0000000000	0.0000000000	0.0000000000	0.0000000000	0.0000000000	0.0000000000	0.0000000000	0.0006185302	0.0000000000
Fenollaria	2.029862e-01	6.040211e-04	4.173358e-02	9.730133e-02	2.710571e-03	6.023742e-04	0.000000e+00	0.000000e+00	2.273974e-01	1.132182e-03	8.114393e-02	2.536694e-01	9.365681e-03	3.569797e-04	2.007870e-02	0.000000e+00	1.668800e-01	1.850768e-01	8.507688e-04	0.000000e+00	1.120877e-01	5.969526e-05	0.000000e+00	2.306768e-02	3.307155e-02	0.000000e+00	0.000000e+00	2.334076e-04	2.670584e-05
Finegoldia	1.753007e-03	3.330745e-02	4.529545e-04	7.605551e-02	2.519827e-02	5.744593e-02	7.612705e-02	2.783846e-01	3.819946e-03	6.116929e-03	3.804259e-02	1.903264e-01	2.746617e-01	2.028501e-01	8.573730e-02	5.923891e-02	2.529797e-02	3.229299e-03	1.615831e-01	3.906250e-02	5.616321e-05	1.982778e-01	8.932825e-05	2.865688e-02	4.500647e-02	8.540832e-02	1.143670e-01	2.085497e-02	7.563093e-02
Fusobacterium	0.0000000000	0.0000000000	0.0000000000	0.0000000000	0.0000000000	0.0002350729	0.0294258441	0.0000000000	0.0000000000	0.0000000000	0.0473849543	0.0000000000	0.0005244781	0.0000000000	0.0000000000	0.0000000000	0.0000000000	0.0484774804	0.0001890597	0.0000000000	0.0696845032	0.0000000000	0.0000000000	0.0000000000	0.0000000000	0.0000000000	0.0000000000	0.0005251672	0.0000000000
Gemella	0.000000e+00	0.000000e+00	0.000000e+00	0.000000e+00	8.031322e-04	7.346027e-05	0.000000e+00	0.000000e+00	1.032418e-04	1.572475e-04	0.000000e+00	0.000000e+00	0.000000e+00	0.000000e+00	0.000000e+00	0.000000e+00	0.000000e+00	0.000000e+00	0.000000e+00	0.000000e+00	0.000000e+00	0.000000e+00	0.000000e+00	0.000000e+00	0.000000e+00	1.265212e-03	0.000000e+00	0.000000e+00	1.735879e-04
Granulicatella	0.0000000000	0.0000000000	0.0000000000	0.0001356116	0.0000000000	0.0000000000	0.0000000000	0.0000000000	0.0000000000	0.0002044218	0.0000000000	0.0000000000	0.0000000000	0.0000000000	0.0000000000	0.0000000000	0.0000000000	0.0000000000	0.0000000000	0.0000000000	0.0000000000	0.0000000000	0.0000000000	0.0000000000	0.0000000000	0.0012521685	0.0000000000	0.0000000000	0.0000000000
Haemophilus	0.0000000000	0.0005752581	0.0000000000	0.0000000000	0.0105411103	0.0000000000	0.0000000000	0.0000000000	0.0000000000	0.0000000000	0.0000000000	0.0000000000	0.0000000000	0.0000000000	0.0000000000	0.0001221001	0.0000000000	0.0000000000	0.0000000000	0.0000000000	0.0000000000	0.0000000000	0.0000000000	0.0000000000	0.0000000000	0.0049565002	0.0000000000	0.0002334076	0.0000000000
Klebsiella	0.0000000000	0.0000000000	0.0059707638	0.0003164271	0.0020078305	0.0000000000	0.0000000000	0.0000000000	0.0000000000	0.0000000000	0.0000000000	0.0000000000	0.0001798211	0.0000000000	0.0000000000	0.0000000000	0.0000000000	0.0000000000	0.0007877489	0.0000000000	0.0000000000	0.0000000000	0.0000000000	0.0000000000	0.0000000000	0.0001304342	0.0000000000	0.0002450780	0.0003605288
Kocuria	0.0000000000	0.0005321138	0.0000000000	0.0000000000	0.0019074390	0.0000000000	0.0000000000	0.0008827099	0.0003539719	0.0000000000	0.0000000000	0.0000000000	0.0000000000	0.0000000000	0.0000000000	0.0000000000	0.0000000000	0.0000000000	0.0110284850	0.0000000000	0.0000000000	0.0000000000	0.0000000000	0.0000000000	0.0000000000	0.0093260464	0.0000000000	0.0570331556	0.0002269996
Lawsonella	0.0000000000	0.0002588662	0.0024088944	0.0151885001	0.0050195763	0.0076251763	0.0012249036	0.0030619000	0.0001917348	0.0010221090	0.0381037859	0.0000000000	0.0007492545	0.0000000000	0.0052985468	0.0000000000	0.0067978146	0.0144938548	0.0002205697	0.0000000000	0.0000000000	0.0006864954	0.0001488804	0.0327997451	0.0116615951	0.0223564245	0.0009131565	0.0011670382	0.0017759380
Methylobacterium_Methylorubrum	0.0000000000	0.0001581960	0.0000000000	0.0000000000	0.0011043068	0.0000000000	0.0000000000	0.0000000000	0.0001474883	0.0000000000	0.0000000000	0.0000000000	0.0000000000	0.0000000000	0.0000000000	0.0000000000	0.0000000000	0.0000000000	0.0000000000	0.0000000000	0.0000000000	0.0000000000	0.0000000000	0.0000000000	0.0000000000	0.0005999974	0.0000000000	0.0000000000	0.0000000000
Micrococcus	0.000000e+00	2.301033e-04	0.000000e+00	0.000000e+00	4.728441e-02	0.000000e+00	0.000000e+00	0.000000e+00	1.622371e-03	2.799006e-03	0.000000e+00	0.000000e+00	4.645378e-04	0.000000e+00	0.000000e+00	1.831502e-04	0.000000e+00	0.000000e+00	0.000000e+00	0.000000e+00	0.000000e+00	5.969526e-05	0.000000e+00	0.000000e+00	0.000000e+00	2.795205e-02	2.341427e-04	6.535414e-04	1.001469e-03
Mobiluncus	0.0220032642	0.0003595363	0.1302861849	0.0278003797	0.0057223170	0.0008815233	0.2698589249	0.0000000000	0.0052653314	0.0002044218	0.0373694517	0.0000000000	0.0001198807	0.0086531871	0.0062281164	0.0000000000	0.1307272039	0.0642820508	0.0009452987	0.0000000000	0.0502520324	0.0000000000	0.0709564078	0.0068148947	0.0111696215	0.0000000000	0.0000000000	0.0014237866	0.0000000000
Murdochiella	0.000000e+00	0.000000e+00	6.382541e-04	1.564054e-02	0.000000e+00	0.000000e+00	0.000000e+00	0.000000e+00	3.392230e-04	1.572475e-04	9.097585e-03	0.000000e+00	1.648360e-04	0.000000e+00	1.908716e-02	0.000000e+00	1.514632e-03	7.256425e-03	0.000000e+00	5.468750e-02	0.000000e+00	5.969526e-05	0.000000e+00	5.147942e-04	4.961644e-02	0.000000e+00	0.000000e+00	0.000000e+00	3.605288e-04
Negativicoccus	0.0148703379	0.0007334541	0.0007000206	0.0308968448	0.0000000000	0.1228549600	0.0439134965	0.0074064879	0.0000000000	0.0001729723	0.0000000000	0.0229020871	0.0001348658	0.0526759196	0.0302419980	0.0882376882	0.0371445572	0.0000000000	0.0007877489	0.0000000000	0.0137880681	0.0195651201	0.0000000000	0.0178707131	0.0570871522	0.0000000000	0.0001170713	0.0030809808	0.0052877554
Neisseria	0.000000e+00	0.000000e+00	0.000000e+00	0.000000e+00	0.000000e+00	0.000000e+00	0.000000e+00	0.000000e+00	0.000000e+00	2.358713e-04	0.000000e+00	0.000000e+00	4.495527e-05	0.000000e+00	0.000000e+00	0.000000e+00	0.000000e+00	0.000000e+00	0.000000e+00	0.000000e+00	9.828562e-05	0.000000e+00	0.000000e+00	0.000000e+00	0.000000e+00	4.630415e-03	0.000000e+00	1.517150e-04	5.074109e-04
Not_Assigned	1.474944e-02	2.301033e-04	0.000000e+00	0.000000e+00	3.037848e-01	0.000000e+00	0.000000e+00	0.000000e+00	3.539719e-04	1.603925e-03	6.119452e-04	0.000000e+00	0.000000e+00	0.000000e+00	2.788709e-04	0.000000e+00	0.000000e+00	0.000000e+00	0.000000e+00	0.000000e+00	0.000000e+00	0.000000e+00	0.000000e+00	0.000000e+00	5.466373e-05	8.869527e-03	0.000000e+00	2.170691e-03	6.676459e-04
Paracoccus	0.000000e+00	0.000000e+00	0.000000e+00	0.000000e+00	0.000000e+00	0.000000e+00	0.000000e+00	2.344698e-04	4.660629e-03	3.144951e-04	0.000000e+00	0.000000e+00	2.997018e-05	0.000000e+00	0.000000e+00	0.000000e+00	0.000000e+00	0.000000e+00	2.268717e-03	0.000000e+00	0.000000e+00	4.477144e-05	0.000000e+00	0.000000e+00	0.000000e+00	3.032596e-02	3.043855e-04	7.436367e-02	1.588997e-03
Peptococcus	0.000000e+00	0.000000e+00	2.203006e-03	3.593708e-03	0.000000e+00	2.056888e-04	5.955566e-03	0.000000e+00	2.507301e-04	0.000000e+00	3.773662e-03	3.208026e-03	1.498509e-04	0.000000e+00	6.321073e-03	0.000000e+00	2.163761e-03	0.000000e+00	0.000000e+00	0.000000e+00	0.000000e+00	4.477144e-05	0.000000e+00	0.000000e+00	5.466373e-04	0.000000e+00	0.000000e+00	0.000000e+00	0.000000e+00
Peptoniphilus	1.040924e-01	7.823511e-03	5.289273e-02	1.877543e-01	2.108222e-03	7.974847e-02	5.521922e-02	1.415094e-02	1.594201e-01	9.560650e-03	5.613577e-02	2.817861e-02	2.006504e-02	3.712589e-02	1.108667e-01	1.692918e-01	1.021475e-01	7.596452e-02	1.922107e-03	6.640625e-02	1.059098e-01	4.115988e-02	1.908647e-01	1.515701e-01	1.228841e-01	4.669545e-03	4.916996e-04	1.775065e-02	3.338229e-04
Pornon-PCaromonas	0.2036510911	0.0023873213	0.2534280420	0.1580327276	0.0045176187	0.1216795957	0.1053839439	0.0000000000	0.0257367039	0.0000000000	0.0714547977	0.0322536694	0.0666836498	0.0077964359	0.1704830663	0.0000000000	0.1199264321	0.0811123986	0.0007562390	0.0781250000	0.0356215161	0.0115808796	0.2235290615	0.0632706592	0.2968058162	0.0002347816	0.0000000000	0.0001517150	0.0000000000
Prevotella	0.0253883818	0.0014812897	0.2683343628	0.0516906247	0.0000000000	0.3359044429	0.3236561259	0.0168404502	0.3543700776	0.0013523288	0.4693007507	0.4000371586	0.4645977253	0.3520247887	0.2394881170	0.3347985348	0.2565318524	0.3078851889	0.0112490547	0.5859375000	0.4220384437	0.0006417240	0.3037458313	0.3732993406	0.0302472623	0.4397459141	0.0000000000	0.0071072625	0.0002002938
Propionimicrobium	0.000000e+00	8.628872e-05	3.500103e-04	2.034174e-04	0.000000e+00	5.582981e-04	1.267142e-04	0.000000e+00	6.636972e-04	0.000000e+00	0.000000e+00	0.000000e+00	0.000000e+00	0.000000e+00	1.239426e-04	1.058201e-03	0.000000e+00	3.989134e-04	0.000000e+00	0.000000e+00	1.544488e-04	0.000000e+00	7.384469e-03	1.470841e-04	0.000000e+00	0.000000e+00	0.000000e+00	0.000000e+00	0.000000e+00
Pseudomonas	0.000000e+00	1.088676e-02	0.000000e+00	0.000000e+00	2.909346e-01	1.175364e-04	3.942218e-04	1.586119e-03	3.451226e-03	1.034689e-02	0.000000e+00	0.000000e+00	4.180840e-03	2.713045e-04	5.267561e-04	1.505902e-03	3.065328e-04	0.000000e+00	1.039829e-03	0.000000e+00	7.020401e-05	2.551972e-03	0.000000e+00	0.000000e+00	0.000000e+00	2.414337e-02	8.628158e-03	1.288410e-02	3.529176e-02
Rothia	0.000000e+00	8.628872e-05	0.000000e+00	0.000000e+00	3.814878e-03	0.000000e+00	0.000000e+00	0.000000e+00	0.000000e+00	3.915464e-03	0.000000e+00	0.000000e+00	0.000000e+00	0.000000e+00	0.000000e+00	0.000000e+00	0.000000e+00	0.000000e+00	0.000000e+00	0.000000e+00	0.000000e+00	0.000000e+00	0.000000e+00	0.000000e+00	0.000000e+00	1.394342e-02	0.000000e+00	9.569713e-04	0.000000e+00
Sphingomonas	0.000000e+00	2.200362e-03	0.000000e+00	0.000000e+00	4.879028e-02	0.000000e+00	7.039676e-05	3.723932e-04	5.899531e-04	1.997044e-03	4.079634e-05	0.000000e+00	2.547465e-04	0.000000e+00	0.000000e+00	2.238502e-04	0.000000e+00	0.000000e+00	5.356693e-04	0.000000e+00	0.000000e+00	6.417240e-04	0.000000e+00	0.000000e+00	0.000000e+00	7.969531e-03	1.510220e-03	2.625836e-02	5.901990e-03
Stanon-PCalococcus	0.000000e+00	2.057986e-02	0.000000e+00	1.310912e-03	3.212529e-02	9.109074e-04	0.000000e+00	2.617097e-01	3.672458e-03	8.349373e-01	1.835836e-04	8.670341e-05	2.742271e-03	1.285127e-04	8.985840e-03	4.232804e-03	5.589715e-04	0.000000e+00	2.035543e-02	0.000000e+00	2.386936e-04	7.026132e-02	0.000000e+00	4.412522e-04	1.384814e-03	4.758240e-02	2.230209e-02	1.662913e-01	6.457471e-02
Stenotrophomonas	0.0000000000	0.0000000000	0.0000000000	0.0000000000	0.0000000000	0.0000000000	0.0000000000	0.0000000000	0.0000000000	0.0000000000	0.0000000000	0.0000000000	0.0000000000	0.0000000000	0.0000000000	0.0000000000	0.0000000000	0.0000000000	0.0000000000	0.0000000000	0.0000000000	0.0000000000	0.0000000000	0.0000000000	0.0000000000	0.0006521711	0.0000000000	0.0005251672	0.0005608225
Streptococcus	0.000000e+00	2.430466e-03	0.000000e+00	7.684658e-04	1.054111e-02	6.611425e-04	0.000000e+00	0.000000e+00	1.327394e-03	1.264270e-02	1.401354e-02	1.486344e-04	1.348658e-04	0.000000e+00	2.048152e-02	1.221001e-04	0.000000e+00	6.648557e-04	2.741366e-03	0.000000e+00	0.000000e+00	0.000000e+00	0.000000e+00	3.186821e-04	3.279824e-04	2.519989e-02	7.024281e-05	1.890602e-03	0.000000e+00
Subdoligranulum	0.0000000000	0.0014093825	0.0000000000	0.0000000000	0.0005019576	0.0000000000	0.0000000000	0.0000000000	0.0003982183	0.0001257980	0.0000000000	0.0000000000	0.0000000000	0.0000000000	0.0000000000	0.0000000000	0.0000000000	0.0000000000	0.0000000000	0.0000000000	0.0000000000	0.0000000000	0.0000000000	0.0000000000	0.0000000000	0.0000000000	0.0000000000	0.0004668153	0.0008011751
Tepidimonas	0.000000e+00	1.869589e-04	0.000000e+00	0.000000e+00	0.000000e+00	0.000000e+00	0.000000e+00	0.000000e+00	0.000000e+00	3.616693e-04	0.000000e+00	0.000000e+00	0.000000e+00	0.000000e+00	0.000000e+00	0.000000e+00	0.000000e+00	0.000000e+00	0.000000e+00	0.000000e+00	0.000000e+00	0.000000e+00	0.000000e+00	0.000000e+00	0.000000e+00	1.408690e-03	9.365707e-05	9.336305e-05	0.000000e+00
Turicella	0.0000000000	0.0047602612	0.0000000000	0.0000000000	0.0000000000	0.0000000000	0.0000000000	0.0002206775	0.0000000000	0.0001572475	0.0000000000	0.0000000000	0.0000000000	0.0000000000	0.0000000000	0.0000000000	0.0000000000	0.0000000000	0.0000000000	0.0000000000	0.0000000000	0.0000000000	0.0000000000	0.0000000000	0.0000000000	0.0018391224	0.0000000000	0.0004551449	0.0003071171
uncultured	5.803059e-03	0.000000e+00	0.000000e+00	6.012115e-03	0.000000e+00	6.111895e-03	0.000000e+00	1.310273e-03	8.849296e-04	0.000000e+00	0.000000e+00	0.000000e+00	0.000000e+00	8.567512e-05	3.098565e-03	0.000000e+00	2.578481e-03	0.000000e+00	0.000000e+00	0.000000e+00	0.000000e+00	2.223648e-03	6.848499e-04	1.299243e-03	3.268891e-02	0.000000e+00	0.000000e+00	0.000000e+00	0.000000e+00
Varibaculum	0.0057426102	0.0040124256	0.0002470661	0.0078428713	0.0011043068	0.0003819934	0.0003660631	0.0000000000	0.0043214064	0.0000000000	0.0001427872	0.0002724964	0.0000000000	0.0018705735	0.0066619155	0.0089336589	0.0040750825	0.0000000000	0.0000000000	0.0000000000	0.0036927311	0.0000000000	0.0019354455	0.0001715981	0.0003644248	0.0000000000	0.0000000000	0.0000000000	0.0000000000
Veillonella	0.0000000000	0.0000000000	0.0000000000	0.0007458638	0.0000000000	0.0011312882	0.0000000000	0.0000000000	0.0003834695	0.0016196497	0.0000000000	0.0000000000	0.0001348658	0.0323851953	0.0000000000	0.0000000000	0.0000000000	0.0000000000	0.7120935216	0.0000000000	0.0000000000	0.0000000000	0.0000000000	0.1934400510	0.0000000000	0.0068738832	0.0001170713	0.0000000000	0.0000000000
All	Biopsy non-PCa	Biopsy non-PCa	Biopsy non-PCa	Biopsy non-PCa	Biopsy non-PCa	Biopsy non-PCa	Biopsy non-PCa	Biopsy non-PCa	Biopsy non-PCa	Biopsy non-PCa	Biopsy non-PCa	Biopsy PCa	Biopsy PCa	Biopsy PCa	Biopsy PCa	Biopsy PCa	Biopsy PCa	Biopsy PCa	Biopsy PCa	Biopsy PCa	Biopsy PCa	Biopsy PCa	Biopsy PCa	Biopsy PCa	Biopsy PCa	Biopsy PCa
sample	B41-N1001-16S	B30-N2026-16S	B54-N1573-16S	B55-N1576-16S	B6-N2023-16S	B69-N2027-16S	B71-N2028-16S	B72-N2029-16S	B77-N2030-16S	B86-N2031-16S	B90-N2032-16S	B58-N2057-16S	B59-N2058-16S	B61-N2059-16S	B64-N2060-16S	B65-N2061-16S	B66-N2062-16S	B44-N1004-16S	B45-N1007-16S	B47-N1579NR-16S	B48-N1582-16S	B49-N1585-16S	B50-N2053-16S	B51-N2054-16S	B52-N2055-16S	B53-N2056-16S
Acinetobacter	0.000000e+00	3.343530e-03	3.798458e-03	0.000000e+00	2.941753e-03	5.167697e-03	3.653635e-03	0.000000e+00	4.356476e-03	0.000000e+00	0.000000e+00	3.923620e-03	7.384821e-03	5.734884e-03	0.000000e+00	2.031930e-03	0.000000e+00	0.000000e+00	2.009456e-03	0.000000e+00	1.181036e-03	3.353638e-03	0.000000e+00	9.519780e-04	0.000000e+00	1.511276e-03
Actinomyces	0.0000000000	0.0000000000	0.0013406323	0.0000000000	0.0000000000	0.0019252204	0.0017659238	0.0007403490	0.0007889682	0.0000000000	0.0000000000	0.0000000000	0.0017628281	0.0000000000	0.0000000000	0.0000000000	0.0000000000	0.0000000000	0.0000000000	0.0000000000	0.0000000000	0.0000000000	0.0020490304	0.0000000000	0.0000000000	0.0011625203
Agathobacter	0.0000000000	0.0000000000	0.0000000000	0.0108459870	0.0000000000	0.0563380282	0.0000000000	0.0020624008	0.0000000000	0.0058908234	0.1222726607	0.0000000000	0.0000000000	0.0000000000	0.0000000000	0.0023947750	0.0160470714	0.0000000000	0.0000000000	0.0532001080	0.0010966762	0.0000000000	0.0412733260	0.0041252380	0.0614209827	0.0000000000
Alishewanella	0.0000000000	0.0000000000	0.0108367780	0.0000000000	0.0000000000	0.0262437937	0.0454268664	0.0000000000	0.0007889682	0.0000000000	0.0000000000	0.0358357311	0.0451665158	0.0072914960	0.0000000000	0.0341799710	0.0048141214	0.0136090029	0.0459810875	0.0094517958	0.2863168551	0.0253918281	0.0330040249	0.0078802623	0.0018971732	0.0000000000
Anaerococcus	0.0468606432	0.0000000000	0.0100547425	0.0000000000	0.0000000000	0.0000000000	0.0078553160	0.0030671602	0.0114571899	0.0041890300	0.0008786059	0.0015694481	0.0000000000	0.0000000000	0.0000000000	0.0129172714	0.0000000000	0.0054959435	0.0343971631	0.0072913854	0.0123165176	0.0067072753	0.0079034029	0.0000000000	0.0009011573	0.0029063009
Arcanobacterium	0.000000e+00	0.000000e+00	0.000000e+00	0.000000e+00	0.000000e+00	0.000000e+00	0.000000e+00	0.000000e+00	0.000000e+00	0.000000e+00	0.000000e+00	0.000000e+00	0.000000e+00	0.000000e+00	0.000000e+00	0.000000e+00	0.000000e+00	0.000000e+00	0.000000e+00	0.000000e+00	0.000000e+00	0.000000e+00	0.000000e+00	0.000000e+00	0.000000e+00	0.000000e+00
Blautia	0.0000000000	0.0000000000	0.0004468774	0.0000000000	0.0012747598	0.0987942041	0.0000000000	0.0112638815	0.0004802415	0.0120434612	0.0588665983	0.0000000000	0.0000000000	0.0000000000	0.0000000000	0.0000000000	0.0016047071	0.0000000000	0.0000000000	0.0143127194	0.0035431078	0.0000000000	0.0205634834	0.0059763063	0.0880762664	0.0000000000
Brachybacterium	0.0000000000	0.0019207512	0.0000000000	0.0000000000	0.0041184546	0.0000000000	0.0049324077	0.0017979905	0.0000000000	0.0000000000	0.0005125201	0.0000000000	0.0032874363	0.0000000000	0.0000000000	0.0048621190	0.0000000000	0.0020936928	0.0042553191	0.0067512827	0.0057364603	0.0051331189	0.0021953897	0.0012693040	0.0000000000	0.0000000000
Brevundimonas	0.0058192956	0.0000000000	0.0000000000	0.0000000000	0.0017650520	0.0011146013	0.0019486055	0.0004230566	0.0004802415	0.0000000000	0.0000000000	0.0032435260	0.0028586402	0.0009011961	0.0000000000	0.0000000000	0.0029419631	0.0028788275	0.0009456265	0.0021604105	0.0000000000	0.0000000000	0.0000000000	0.0021155067	0.0000000000	0.0010462683
Campylobacter	0.0159264931	0.0000000000	0.0000000000	0.0000000000	0.0023534026	0.0018238930	0.0000000000	0.0691168694	0.0009261800	0.0047126587	0.0066627618	0.0012555585	0.0000000000	0.0008192692	0.5000000000	0.0000000000	0.0000000000	0.0010468464	0.0005910165	0.0024304618	0.0000000000	0.0028745466	0.0000000000	0.0000000000	0.0000000000	0.0000000000
Chloroplast	0.0091883614	0.0017073344	0.0017875098	0.0000000000	0.0019611689	0.0000000000	0.0031664840	0.0000000000	0.4346871570	0.0047126587	0.0000000000	0.0000000000	0.0000000000	0.0000000000	0.0000000000	0.0030478955	0.0000000000	0.0078513478	0.0074468085	0.0072913854	0.0000000000	0.0000000000	0.0000000000	0.0000000000	0.0000000000	0.0000000000
Cloacibacterium	0.0018376723	0.0000000000	0.0070383197	0.0000000000	0.0000000000	0.0050663694	0.0154670564	0.0000000000	0.0033273875	0.0000000000	0.0001464343	0.0007847240	0.0041450283	0.0074553498	0.0000000000	0.0000000000	0.0000000000	0.0020936928	0.0028368794	0.0013502565	0.0058208200	0.0347683252	0.0013172338	0.0016395177	0.0000000000	0.0000000000
Corynebacterium	0.1366003063	0.0387707192	0.1199865937	0.0086767896	0.0238282016	0.0782247441	0.0953598831	0.0021152829	0.0194840834	0.0213378714	0.0041733782	0.0332199843	0.0207251417	0.0285105686	0.0000000000	0.0293178520	0.0251404119	0.1546715519	0.1627659574	0.0210640022	0.0351779990	0.0241598795	0.0127332602	0.0143854453	0.0101024474	0.0782376192
Curvibacter	3.859112e-02	4.673828e-02	5.563624e-02	3.687636e-02	5.746225e-02	2.816901e-02	5.048106e-02	3.040719e-02	1.835209e-02	3.887943e-02	6.077024e-03	6.759090e-02	3.692410e-02	6.414878e-02	0.000000e+00	4.172714e-02	3.744317e-03	4.318241e-02	1.264775e-02	2.106400e-02	3.669647e-02	8.562042e-02	3.680937e-02	4.754601e-02	9.912730e-03	6.684492e-02
Cutibacterium	1.929556e-02	2.781532e-02	3.094626e-02	1.735358e-02	2.108257e-02	2.340663e-02	3.367434e-02	2.115283e-03	5.985867e-02	8.901689e-03	1.413091e-02	5.623856e-02	5.588642e-02	2.957562e-02	0.000000e+00	8.795356e-02	4.225729e-02	7.903690e-02	1.661939e-01	7.534432e-02	3.964906e-02	5.571145e-02	2.912550e-02	3.268458e-02	2.845760e-03	1.313648e-02
Dermabacter	0.0000000000	0.0000000000	0.0000000000	0.0000000000	0.0000000000	0.0000000000	0.0000000000	0.0000000000	0.0004459385	0.0000000000	0.0000000000	0.0000000000	0.0000000000	0.0000000000	0.0000000000	0.0000000000	0.0000000000	0.0047108087	0.0000000000	0.0000000000	0.0000000000	0.0000000000	0.0000000000	0.0000000000	0.0000000000	0.0008137642
Dialister	9.188361e-03	0.000000e+00	0.000000e+00	0.000000e+00	0.000000e+00	0.000000e+00	0.000000e+00	0.000000e+00	2.744237e-04	5.236287e-04	7.321716e-04	1.726393e-03	0.000000e+00	0.000000e+00	0.000000e+00	0.000000e+00	0.000000e+00	0.000000e+00	0.000000e+00	0.000000e+00	1.096676e-03	0.000000e+00	1.756312e-03	0.000000e+00	8.062986e-04	0.000000e+00
Enhydrobacter	4.287902e-03	1.351640e-03	1.675790e-03	0.000000e+00	0.000000e+00	6.282298e-03	8.951407e-03	2.273929e-03	2.366905e-03	3.534494e-03	0.000000e+00	1.674078e-03	6.813093e-03	3.604785e-03	5.000000e-01	0.000000e+00	2.139610e-03	2.355404e-03	2.009456e-03	0.000000e+00	3.627468e-03	0.000000e+00	2.634468e-03	4.178126e-03	7.588693e-04	3.720065e-03
Enterococcus	0.000000e+00	0.000000e+00	0.000000e+00	0.000000e+00	0.000000e+00	0.000000e+00	0.000000e+00	0.000000e+00	0.000000e+00	0.000000e+00	0.000000e+00	0.000000e+00	0.000000e+00	4.424054e-03	0.000000e+00	0.000000e+00	0.000000e+00	0.000000e+00	0.000000e+00	0.000000e+00	0.000000e+00	0.000000e+00	0.000000e+00	0.000000e+00	0.000000e+00	0.000000e+00
Escherichia_Shigella	0.000000e+00	0.000000e+00	0.000000e+00	0.000000e+00	1.470877e-03	0.000000e+00	3.653635e-04	3.083025e-02	8.267014e-03	5.367195e-03	7.321716e-04	0.000000e+00	0.000000e+00	3.031296e-02	0.000000e+00	0.000000e+00	0.000000e+00	0.000000e+00	0.000000e+00	4.320821e-03	0.000000e+00	0.000000e+00	5.122576e-04	7.933150e-04	0.000000e+00	2.092537e-03
Ezakiella	0.0021439510	0.0000000000	0.0000000000	0.0000000000	0.0050990390	0.0000000000	0.0000000000	0.0080909572	0.0003430296	0.0044508444	0.0256992239	0.0000000000	0.0008575921	0.0000000000	0.0000000000	0.0000000000	0.0000000000	0.0000000000	0.0000000000	0.0064812314	0.0000000000	0.0000000000	0.0015367728	0.0000000000	0.0000000000	0.0000000000
Facklamia	0.0000000000	0.0000000000	0.0000000000	0.0000000000	0.0000000000	0.0000000000	0.0000000000	0.0000000000	0.0000000000	0.0000000000	0.0000000000	0.0000000000	0.0000000000	0.0000000000	0.0000000000	0.0000000000	0.0000000000	0.0000000000	0.0000000000	0.0000000000	0.0000000000	0.0000000000	0.0000000000	0.0000000000	0.0000000000	0.0000000000
Faecalibacterium	0.0000000000	0.0016361955	0.0000000000	0.0000000000	0.0012747598	0.0858242983	0.0000000000	0.0547858276	0.0249039517	0.0610027491	0.5041001611	0.0000000000	0.0002382200	0.0000000000	0.0000000000	0.0000000000	0.0034768655	0.0047108087	0.0000000000	0.1693221712	0.0043867049	0.0000000000	0.0654957922	0.0039136873	0.3010339594	0.0000000000
Fenollaria	9.892802e-02	0.000000e+00	0.000000e+00	0.000000e+00	0.000000e+00	1.621238e-03	0.000000e+00	9.613961e-02	2.263996e-03	0.000000e+00	8.046566e-02	0.000000e+00	0.000000e+00	1.065050e-03	0.000000e+00	0.000000e+00	0.000000e+00	0.000000e+00	4.728132e-04	2.349446e-02	2.193352e-03	0.000000e+00	1.756312e-03	0.000000e+00	1.138304e-03	0.000000e+00
Finegoldia	3.981623e-03	2.134168e-04	1.374148e-02	1.735358e-02	4.412630e-03	5.573006e-03	0.000000e+00	6.874669e-03	3.773326e-04	6.545359e-03	0.000000e+00	5.597698e-03	1.048168e-03	0.000000e+00	0.000000e+00	3.265602e-03	0.000000e+00	0.000000e+00	3.427896e-03	2.970564e-03	5.483381e-03	7.391691e-03	1.609952e-03	0.000000e+00	1.422880e-03	0.000000e+00
Fusobacterium	0.0045941807	0.0000000000	0.0023461066	0.0000000000	0.0000000000	0.0000000000	0.0000000000	0.0028027499	0.0000000000	0.0000000000	0.0000000000	0.0000000000	0.0000000000	0.0000000000	0.0000000000	0.0000000000	0.0000000000	0.0000000000	0.0000000000	0.0000000000	0.0000000000	0.0000000000	0.0000000000	0.0000000000	0.0010434453	0.0000000000
Gemella	0.000000e+00	0.000000e+00	0.000000e+00	0.000000e+00	1.176701e-03	0.000000e+00	0.000000e+00	2.644104e-04	1.989572e-03	0.000000e+00	0.000000e+00	6.277792e-04	0.000000e+00	0.000000e+00	0.000000e+00	0.000000e+00	0.000000e+00	0.000000e+00	0.000000e+00	3.240616e-03	1.349755e-03	0.000000e+00	0.000000e+00	0.000000e+00	3.746917e-03	0.000000e+00
Granulicatella	0.0000000000	0.0017073344	0.0000000000	0.0000000000	0.0000000000	0.0000000000	0.0026793326	0.0000000000	0.0006517563	0.0000000000	0.0000000000	0.0000000000	0.0000000000	0.0000000000	0.0000000000	0.0007256894	0.0000000000	0.0000000000	0.0028368794	0.0024304618	0.0000000000	0.0000000000	0.0000000000	0.0020097313	0.0000000000	0.0008137642
Haemophilus	0.0000000000	0.0000000000	0.0027929840	0.0000000000	0.0027456364	0.0000000000	0.0002435757	0.0000000000	0.0075466520	0.0000000000	0.0000000000	0.0000000000	0.0000000000	0.0009011961	0.0000000000	0.0000000000	0.0000000000	0.0020936928	0.0014184397	0.0040507696	0.0029525898	0.0058859763	0.0000000000	0.0000000000	0.0107190286	0.0045338293
Klebsiella	0.0000000000	0.0029166963	0.0040218970	0.0000000000	0.0000000000	0.0050663694	0.0000000000	0.0000000000	0.0000000000	0.0000000000	0.0000000000	0.0111953963	0.0009528801	0.0153203343	0.0000000000	0.0000000000	0.0053490238	0.0041873855	0.0043735225	0.0081015393	0.0049772229	0.0013688317	0.0005122576	0.0037021367	0.0004268640	0.0030225529
Kocuria	0.0000000000	0.0012805008	0.0000000000	0.0000000000	0.0000000000	0.0000000000	0.0000000000	0.0000000000	0.0004116356	0.0000000000	0.0000000000	0.0000000000	0.0000000000	0.0000000000	0.0000000000	0.0030478955	0.0000000000	0.0000000000	0.0020094563	0.0000000000	0.0031213093	0.0021901307	0.0000000000	0.0000000000	0.0000000000	0.0000000000
Lawsonella	0.0199081164	0.0135875365	0.0068148810	0.0000000000	0.0120611885	0.0103353937	0.0266715382	0.0024325754	0.0030529638	0.0000000000	0.0032215551	0.0179440230	0.0240125780	0.0126167459	0.0000000000	0.0324383164	0.0762235892	0.0544360115	0.0635933806	0.0245746692	0.0537371351	0.0276504004	0.0130259788	0.0099428813	0.0009011573	0.0062776099
Methylobacterium_Methylorubrum	0.0024502297	0.0000000000	0.0000000000	0.0000000000	0.0011767013	0.0004053096	0.0000000000	0.0000000000	0.0121775521	0.0000000000	0.0000000000	0.0025111169	0.0000000000	0.0000000000	0.0000000000	0.0000000000	0.0010698048	0.0000000000	0.0000000000	0.0000000000	0.0000000000	0.0000000000	0.0000000000	0.0027501587	0.0000000000	0.0000000000
Micrococcus	2.174579e-02	4.118944e-02	4.915652e-03	0.000000e+00	3.559521e-02	2.117742e-02	1.449275e-02	3.331571e-03	4.219265e-03	0.000000e+00	3.294772e-03	1.611300e-02	8.099481e-03	2.949369e-03	0.000000e+00	1.487663e-02	2.273335e-02	2.460089e-02	5.260047e-02	3.240616e-02	2.437996e-02	3.504209e-02	9.074277e-03	5.362809e-02	0.000000e+00	9.997675e-03
Mobiluncus	0.0024502297	0.0000000000	0.0000000000	0.0000000000	0.0000000000	0.0007092917	0.0000000000	0.0042834479	0.0001715148	0.0009163503	0.0057841558	0.0000000000	0.0000000000	0.0006554154	0.0000000000	0.0007982583	0.0000000000	0.0000000000	0.0021276596	0.0000000000	0.0021089927	0.0002737663	0.0000000000	0.0000000000	0.0010434453	0.0000000000
Murdochiella	0.000000e+00	0.000000e+00	0.000000e+00	0.000000e+00	0.000000e+00	2.026548e-04	0.000000e+00	0.000000e+00	1.577936e-03	0.000000e+00	0.000000e+00	0.000000e+00	0.000000e+00	0.000000e+00	0.000000e+00	0.000000e+00	0.000000e+00	0.000000e+00	0.000000e+00	0.000000e+00	0.000000e+00	0.000000e+00	0.000000e+00	0.000000e+00	0.000000e+00	0.000000e+00
Negativicoccus	0.0000000000	0.0000000000	0.0000000000	0.0000000000	0.0000000000	0.0000000000	0.0000000000	0.0000000000	0.0006860593	0.0032726797	0.0000000000	0.0008370390	0.0000000000	0.0000000000	0.0000000000	0.0000000000	0.0000000000	0.0000000000	0.0000000000	0.0000000000	0.0000000000	0.0000000000	0.0000000000	0.0000000000	0.0014228799	0.0000000000
Neisseria	0.000000e+00	1.067084e-03	0.000000e+00	0.000000e+00	3.922338e-04	1.418583e-03	1.035197e-03	0.000000e+00	2.126784e-03	0.000000e+00	0.000000e+00	0.000000e+00	1.762828e-03	0.000000e+00	0.000000e+00	4.716981e-03	0.000000e+00	0.000000e+00	3.309693e-03	1.080205e-03	1.096676e-03	0.000000e+00	3.585803e-03	0.000000e+00	0.000000e+00	0.000000e+00
Not_Assigned	1.807044e-01	4.512343e-01	9.004580e-02	1.822126e-01	4.527358e-01	2.078225e-01	3.135428e-01	1.920677e-01	1.038694e-01	3.311952e-01	2.379558e-02	3.317813e-01	4.631950e-01	3.286908e-01	0.000000e+00	3.574020e-01	7.071409e-01	2.015179e-01	8.806147e-02	1.339454e-01	9.136157e-02	1.820546e-01	3.347969e-01	4.298710e-01	8.764940e-02	2.223901e-01
Paracoccus	0.000000e+00	1.159565e-02	1.564071e-03	0.000000e+00	3.353599e-02	4.255750e-03	2.253075e-03	8.989952e-04	9.604830e-04	0.000000e+00	0.000000e+00	1.684541e-02	1.110105e-02	1.130592e-02	0.000000e+00	1.509434e-02	2.112864e-02	1.648783e-02	2.777778e-02	3.051580e-02	1.029188e-02	1.553624e-02	7.683864e-03	1.147662e-02	0.000000e+00	7.440130e-03
Peptococcus	0.000000e+00	0.000000e+00	3.016423e-03	0.000000e+00	0.000000e+00	0.000000e+00	0.000000e+00	1.956637e-03	0.000000e+00	0.000000e+00	0.000000e+00	1.987968e-03	0.000000e+00	0.000000e+00	0.000000e+00	0.000000e+00	0.000000e+00	0.000000e+00	0.000000e+00	0.000000e+00	0.000000e+00	0.000000e+00	0.000000e+00	0.000000e+00	0.000000e+00	0.000000e+00
Peptoniphilus	1.071975e-02	0.000000e+00	1.038990e-02	0.000000e+00	0.000000e+00	1.013274e-03	0.000000e+00	1.998942e-02	3.670417e-03	7.592617e-03	3.953727e-03	9.521318e-03	2.334556e-03	4.669835e-03	0.000000e+00	0.000000e+00	0.000000e+00	2.617116e-03	2.600473e-03	7.291385e-03	9.363928e-03	1.505715e-03	0.000000e+00	0.000000e+00	9.960159e-04	9.300163e-03
Pornon-PCaromonas	0.0199081164	0.0014939176	0.0000000000	0.0000000000	0.0000000000	0.0006079643	0.0000000000	0.0272871497	0.0004459385	0.0000000000	0.0073217162	0.0048652890	0.0000000000	0.0005734884	0.0000000000	0.0000000000	0.0000000000	0.0000000000	0.0000000000	0.0018903592	0.0000000000	0.0000000000	0.0000000000	0.0000000000	0.0000000000	0.0000000000
Prevotella	0.0049004594	0.0094614783	0.0037984583	0.0458801988	0.0076485585	0.0139831797	0.0018268177	0.0905341089	0.0458801988	0.0031417725	0.0412944794	0.0458801988	0.0000000000	0.0064722268	0.0000000000	0.0000000000	0.0000000000	0.0039256739	0.0000000000	0.0000000000	0.0030369496	0.0049277941	0.0104646908	0.0000000000	0.0023240372	0.0018600326
Propionimicrobium	0.000000e+00	0.000000e+00	0.000000e+00	0.000000e+00	0.000000e+00	0.000000e+00	0.000000e+00	0.000000e+00	0.000000e+00	0.000000e+00	0.000000e+00	0.000000e+00	0.000000e+00	0.000000e+00	0.000000e+00	0.000000e+00	0.000000e+00	0.000000e+00	0.000000e+00	0.000000e+00	0.000000e+00	0.000000e+00	0.000000e+00	0.000000e+00	0.000000e+00	0.000000e+00
Pseudomonas	2.572741e-01	2.652059e-01	3.458831e-01	3.882863e-01	2.339674e-01	1.789442e-01	2.201315e-01	1.073506e-01	9.248079e-02	3.703364e-01	4.554107e-02	2.613131e-01	2.201629e-01	3.100934e-01	0.000000e+00	2.110305e-01	3.396630e-02	2.258571e-01	1.023641e-01	1.366460e-01	2.088746e-01	3.323523e-01	2.578119e-01	2.740639e-01	6.564219e-02	3.127180e-01
Rothia	0.000000e+00	0.000000e+00	2.346107e-03	0.000000e+00	1.470877e-03	0.000000e+00	1.096091e-03	0.000000e+00	2.778540e-03	0.000000e+00	0.000000e+00	3.714360e-03	3.763876e-03	0.000000e+00	0.000000e+00	1.523948e-03	2.139610e-03	5.234232e-03	5.082742e-03	2.160410e-03	0.000000e+00	0.000000e+00	4.390779e-04	2.379945e-03	6.165813e-04	8.137642e-04
Sphingomonas	4.318530e-02	3.571175e-02	6.032845e-02	7.592191e-02	6.952344e-02	3.434998e-02	6.302521e-02	2.305658e-02	1.289791e-02	6.833355e-02	7.175282e-03	3.442323e-02	4.059269e-02	7.815828e-02	0.000000e+00	5.326560e-02	6.151377e-03	3.402251e-02	2.151300e-02	2.214421e-02	3.171925e-02	4.346041e-02	6.147091e-02	3.887243e-02	1.370708e-02	5.149965e-02
Stanon-PCalococcus	2.511485e-02	2.895355e-02	3.027595e-02	0.000000e+00	9.021377e-03	3.809910e-02	3.276093e-02	5.393971e-03	6.322036e-02	0.000000e+00	1.537560e-03	1.286947e-02	1.224451e-02	2.490578e-02	0.000000e+00	6.124819e-02	2.139610e-03	5.181890e-02	1.099291e-01	5.482042e-02	5.668972e-02	5.571145e-02	1.968533e-02	2.506875e-02	1.256877e-02	8.486399e-03
Stenotrophomonas	0.0036753446	0.0015650566	0.0081555134	0.0000000000	0.0000000000	0.0043570777	0.0035927414	0.0012691698	0.0030529638	0.0000000000	0.0087128423	0.0025111169	0.0015722521	0.0027855153	0.0000000000	0.0101596517	0.0018721583	0.0068045014	0.0022458629	0.0024304618	0.0025307913	0.0034905208	0.0038785218	0.0007933150	0.0007114400	0.0038363171
Streptococcus	7.044410e-03	7.611866e-03	6.368004e-03	0.000000e+00	9.903903e-03	6.079643e-03	2.521008e-02	6.663141e-03	2.589874e-02	7.985338e-03	6.369893e-03	6.905572e-03	1.229215e-02	1.196133e-02	0.000000e+00	7.039187e-03	1.176785e-02	3.192881e-02	5.212766e-02	1.404267e-02	1.189472e-02	7.254808e-03	6.220271e-03	4.865665e-03	1.180990e-02	2.255289e-02
Subdoligranulum	0.0000000000	0.0007825283	0.0018992291	0.0000000000	0.0000000000	0.0319181275	0.0000000000	0.0130618720	0.0015779363	0.0069380809	0.0150827354	0.0000000000	0.0000000000	0.0000000000	0.0000000000	0.0000000000	0.0000000000	0.0000000000	0.0000000000	0.0515798002	0.0050615826	0.0000000000	0.0011708745	0.0000000000	0.0466704610	0.0000000000
Tepidimonas	0.000000e+00	0.000000e+00	8.825830e-03	0.000000e+00	0.000000e+00	6.180971e-03	8.646937e-03	0.000000e+00	2.401207e-04	0.000000e+00	0.000000e+00	4.708344e-04	3.811520e-03	1.310831e-03	0.000000e+00	0.000000e+00	0.000000e+00	0.000000e+00	0.000000e+00	4.590872e-03	1.113548e-02	2.361235e-02	3.366264e-03	3.173260e-03	0.000000e+00	0.000000e+00
Turicella	0.0036753446	0.0000000000	0.1489219082	0.2537960954	0.0000000000	0.0056743338	0.0077944221	0.1752511898	0.0556737102	0.0000000000	0.0010250403	0.0023541721	0.0029062842	0.0027855153	0.0000000000	0.0044267054	0.0061513774	0.0047108087	0.0018912530	0.0278152849	0.0191496541	0.0047224694	0.0045371387	0.0093082293	0.2538417758	0.1629853522
uncultured	0.000000e+00	0.000000e+00	0.000000e+00	0.000000e+00	0.000000e+00	0.000000e+00	0.000000e+00	0.000000e+00	0.000000e+00	0.000000e+00	0.000000e+00	0.000000e+00	0.000000e+00	0.000000e+00	0.000000e+00	0.000000e+00	0.000000e+00	0.000000e+00	0.000000e+00	0.000000e+00	0.000000e+00	0.000000e+00	0.000000e+00	0.000000e+00	0.000000e+00	0.000000e+00
Varibaculum	0.0000000000	0.0000000000	0.0000000000	0.0000000000	0.0000000000	0.0000000000	0.0000000000	0.0000000000	0.0004802415	0.0000000000	0.0000000000	0.0000000000	0.0000000000	0.0000000000	0.0000000000	0.0000000000	0.0000000000	0.0000000000	0.0008274232	0.0000000000	0.0000000000	0.0000000000	0.0000000000	0.0000000000	0.0000000000	0.0000000000
Veillonella	0.0000000000	0.0011382229	0.0000000000	0.0086767896	0.0000000000	0.0018238930	0.0019486055	0.0000000000	0.0021953897	0.0181960990	0.0004393030	0.0026680617	0.0040973843	0.0000000000	0.0000000000	0.0005079826	0.0000000000	0.0060193667	0.0073286052	0.0059411288	0.0008435971	0.0018479228	0.0000000000	0.0006346520	0.0038417758	0.0000000000
